# Supplementary material for: COVID-19 non-pharmaceutical intervention portfolio effectiveness and risk communication predominance
Source: Sci Rep. 2021 May 19;11:10605. doi: 10.1038/s41598-021-88309-1 (PMC8134637; doi:10.1038/s41598-021-88309-1)
Supplement: Supplementary file 2 — Supplementary Information 2. [file 41598_2021_88309_MOESM2_ESM.csv]

Index	Country	Date	L1 measures	L2 (L3) measures
1	Albania	2020-02-25	(i) Case identification, contact tracing and related measures	Enhance detection system (Research and test of suspected cases); Airport health check (Specific health channel for travellers)
1	Albania	2020-02-25	(iv) Resource allocation	Crisis management plans (Financial aid for health system)
1	Albania	2020-02-25	(v) Risk communication	Educate and actively communicate with the public (Encourage self-initiated quarantine)
1	Albania	2020-03-08	(vi) Social distancing	Closure of educational institutions (Complete closure of kindergartens); Closure of educational institutions (Complete closure of primary and secondary schools); Closure of educational institutions (Complete closure of universities); Small gathering cancellation (Complete prohibition of gathering); Mass gathering cancellation (Sport events)
1	Albania	2020-03-08	(vii) Travel restriction	Airport restriction (Cancellation of international flights)
1	Albania	2020-03-09	(vii) Travel restriction	Airport restriction (Cancellation of international flights)
1	Albania	2020-03-10	(iii) Healthcare and public health capacity	Increase healthcare workforce (Monetary bonuses for healthcare professionals)
1	Albania	2020-03-10	(iv) Resource allocation	Police and army interventions (To enforce quarantine)
1	Albania	2020-03-10	(vi) Social distancing	Small gathering cancellation (Closure of restaurants/bars/cafes); Mass gathering cancellation (Indoor activities)
1	Albania	2020-03-10	(vii) Travel restriction	National lockdown ()
1	Albania	2020-03-11	(vi) Social distancing	Mass gathering cancellation (Place of worship)
1	Albania	2020-03-12	(vi) Social distancing	Mass gathering cancellation (Place of worship)
1	Albania	2020-03-14	(v) Risk communication	Educate and actively communicate with the public (Encourage stay at home)
1	Albania	2020-03-14	(vii) Travel restriction	Airport restriction (Cancellation of international flights)
1	Albania	2020-03-15	(vi) Social distancing	Mass gathering cancellation (Cultural places and events)
1	Albania	2020-03-16	(i) Case identification, contact tracing and related measures	Tracing and tracking (Contact tracing); Enhance detection system (Research and test of suspected cases)
1	Albania	2020-03-16	(iii) Healthcare and public health capacity	Increase healthcare workforce (Mobilization of domestic resources for health); Increase in medical supplies and equipment (Ban on exportation of medical equipment and drugs)
1	Albania	2020-03-16	(iv) Resource allocation	Emergency laws (Define sanctions if lockdown measures are not respected); Crisis management plans (Develop all-of-society and business continuity plans)
1	Albania	2020-03-16	(vi) Social distancing	Mass gathering cancellation (Closure of non-essential public places)
1	Albania	2020-03-16	(vii) Travel restriction	Border restriction (Land borders closed); Airport restriction (Cancellation of international flights); Individual movement restrictions (Curfew)
1	Albania	2020-03-25	(iii) Healthcare and public health capacity	Increase availability of PPE (PPE for healthcare professionals); Increase availability of PPE (Face masks); Increase isolation and quarantine facilities (One hospial); Increase in medical supplies and equipment (Respirators); Reduce the burden on health system (Health hotline)
1	Albania	2020-03-28	(iv) Resource allocation	Crisis management plans (Financial aid for health system)
1	Albania	2020-03-29	(iv) Resource allocation	Provide international help (Send medical staff)
1	Albania	2020-04-10	(iii) Healthcare and public health capacity	Increase in medical supplies and equipment (Respirators)
1	Albania	2020-04-12	(iii) Healthcare and public health capacity	Increase availability of PPE (PPE for healthcare professionals)
1	Albania	2020-04-25	(iii) Healthcare and public health capacity	Increase availability of PPE (PPE for healthcare professionals); Enhance laboratory testing capacity (Increase testing capacity (number tests))
1	Albania	2020-04-27	(viii) Returning to normal life	Partial lift of the curfew (Increased allowed time out of home); Conditional re-opening of certain shops (Clothing stores, textiles, leather shoes and articles, stores showing furniture, lighting fixtures and household items, flower shops, plants, pets and their food in specialty stores, shops of electronic devices, children's toys, sports equipment, telecommunication equipment.); Conditional re-…
2	Austria	2020-01-27	(i) Case identification, contact tracing and related measures	Airport health check (Temperature screening for passengers from China)
2	Austria	2020-01-27	(v) Risk communication	Travel alert and warning (Warning against travel to and return from high risk areas); Educate and actively communicate with the public (Answer to questions)
2	Austria	2020-01-28	(i) Case identification, contact tracing and related measures	Activate case notification (Covid-19 as a notifiable disease); Isolation of cases (Epidemic plan)
2	Austria	2020-01-28	(v) Risk communication	Educate and actively communicate with the public (The Foreign Ministry raises the securtiy risk for China (level 2))
2	Austria	2020-01-29	(vii) Travel restriction	Airport restriction (Cancellation of international flights)
2	Austria	2020-02-02	(vi) Social distancing	Return operation of nationals (Return operation of nationals in Wuhan and/or Hubei)
2	Austria	2020-02-03	(vii) Travel restriction	Airport restriction (Cancellation of international flights)
2	Austria	2020-02-06	(i) Case identification, contact tracing and related measures	Airport health check (Temperature screening for passengers from China)
2	Austria	2020-02-10	(iv) Resource allocation	Emergency response mechanisms (Risk management plan)
2	Austria	2020-02-24	(v) Risk communication	Educate and actively communicate with the public (Information campaign); Educate and actively communicate with the public (Answer to questions)
2	Austria	2020-02-27	(i) Case identification, contact tracing and related measures	Tracing and tracking (Contact tracing)
2	Austria	2020-02-27	(iii) Healthcare and public health capacity	Case management (Prepare to treat patients)
2	Austria	2020-02-27	(iv) Resource allocation	Emergency response mechanisms (Risk management plan)
2	Austria	2020-02-27	(v) Risk communication	Actively communicate with stakeholders (Recommendations for schools)
2	Austria	2020-02-28	(i) Case identification, contact tracing and related measures	Quarantine (The state support quarantine financially)
2	Austria	2020-02-28	(iii) Healthcare and public health capacity	Enhance laboratory testing capacity (Increase testing capacity (number tests))
2	Austria	2020-02-29	(iv) Resource allocation	Emergency response mechanisms (Risk management plan)
2	Austria	2020-02-29	(v) Risk communication	Educate and actively communicate with the public (Answer to questions)
2	Austria	2020-03-03	(i) Case identification, contact tracing and related measures	Airport health check (Temperature screening for passengers from high-risk areas other than China)
2	Austria	2020-03-05	(v) Risk communication	Travel alert and warning (Travel alert level 5); Travel alert and warning (Travel alert level 6)
2	Austria	2020-03-06	(i) Case identification, contact tracing and related measures	Airport health check (Health certificate requested)
2	Austria	2020-03-06	(vii) Travel restriction	Airport restriction (Cancellation of international flights)
2	Austria	2020-03-10	(i) Case identification, contact tracing and related measures	Border health check (Health certificate requested)
2	Austria	2020-03-10	(v) Risk communication	Travel alert and warning (Travel alert level 6); Call for return of nationals living abroad ()
2	Austria	2020-03-10	(vi) Social distancing	Mass gathering cancellation (Cultural places and events); Mass gathering cancellation (Limit up to 500 persons); Return operation of nationals (Return operation of nationals in Italy)
2	Austria	2020-03-10	(vii) Travel restriction	Airport restriction (Landing bans on aircrafts from high risk areas)
2	Austria	2020-03-11	(v) Risk communication	Educate and actively communicate with the public (Communication targets protection of vulnerable populations)
2	Austria	2020-03-13	(iv) Resource allocation	Crisis management plans (Traffic enactments)
2	Austria	2020-03-13	(v) Risk communication	Travel alert and warning (Travel alert level 4)
2	Austria	2020-03-14	(v) Risk communication	Call for return of nationals living abroad ()
2	Austria	2020-03-16	(vi) Social distancing	Closure of educational institutions (Complete closure of universities); Small gathering cancellation (Complete prohibition of gathering); Measures for special populations (Measures to limit contact to hospital patients); Small gathering cancellation (Closure of non-essential shops); Small gathering cancellation (Closure of restaurants/bars/cafes); Small gathering cancellation (Limit up to 5 perso…
2	Austria	2020-03-16	(vii) Travel restriction	Airport restriction (Landing bans on aircrafts from high risk areas); Border restriction (Entry ban to people from high-risk areas other than China); Individual movement restrictions (Non-essential movements forbidden)
2	Austria	2020-03-17	(iv) Resource allocation	Crisis management plans (State aid, taxation�and social security)
2	Austria	2020-03-17	(v) Risk communication	Call for return of nationals living abroad (Quarantine for all incoming nationals)
2	Austria	2020-03-17	(vi) Social distancing	Small gathering cancellation (Closure of restaurants/bars/cafes)
2	Austria	2020-03-17	(vii) Travel restriction	Airport restriction (Landing bans on aircrafts from high risk areas)
2	Austria	2020-03-18	(v) Risk communication	Educate and actively communicate with the public (Direct advice to vulnerable populations)
2	Austria	2020-03-18	(vi) Social distancing	Closure of educational institutions (Complete closure of primary and secondary schools); Closure of educational institutions (Complete closure of kindergartens); Measures for special populations (Measures to limit contact to the elderly); Measures for special populations (More exposed professionals (not healthcare))
2	Austria	2020-03-19	(vi) Social distancing	Small gathering cancellation (Partial closure of public spaces)
2	Austria	2020-03-19	(vii) Travel restriction	Airport restriction (Entry ban to non EU citizens); Airport restriction (Conditional entry of citizens and EU citizens); Border restriction (Land borders closed)
2	Austria	2020-03-20	(v) Risk communication	Educate and actively communicate with the public (); Call for return of nationals living abroad (Support from the government for the return of nationals living abroad)
2	Austria	2020-03-20	(vi) Social distancing	Small gathering cancellation (Mandatory home office)
2	Austria	2020-03-20	(vii) Travel restriction	Individual movement restrictions (Non-essential movements forbidden); Border restriction (Land border controls)
2	Austria	2020-03-21	(vi) Social distancing	Small gathering cancellation (Closure of rehabilitation institutions)
2	Austria	2020-03-23	(iii) Healthcare and public health capacity	Increase availability of PPE (PPE (not specified))
2	Austria	2020-03-23	(iv) Resource allocation	Crisis management plans (Traffic enactments)
2	Austria	2020-03-23	(v) Risk communication	Educate and actively communicate with the public (Promote social distancing measures)
2	Austria	2020-03-26	(iv) Resource allocation	Crisis management plans (Develop all-of-society and business continuity plans)
2	Austria	2020-03-30	(i) Case identification, contact tracing and related measures	Quarantine (All incomings)
2	Austria	2020-03-30	(iii) Healthcare and public health capacity	Personal protective measures (Mandatory use of masks)
2	Austria	2020-03-30	(v) Risk communication	Educate and actively communicate with the public (Corona dashboard)
2	Austria	2020-03-30	(vi) Social distancing	Measures for special populations (Vulnerable populations)
2	Austria	2020-03-30	(vii) Travel restriction	Border restriction (Entry ban to non-citizens); Border restriction (Land border controls)
2	Austria	2020-04-01	(iii) Healthcare and public health capacity	Increase availability of PPE (Face masks)
2	Austria	2020-04-14	(iii) Healthcare and public health capacity	Personal protective measures (Mandatory use of masks)
2	Austria	2020-04-14	(vii) Travel restriction	Border restriction (Conditional entry of persons from neighboring countries)
2	Austria	2020-04-14	(viii) Returning to normal life	Conditional re-opening of certain shops (Only shops smaller than 400 square metres + face masks mandatory); Conditional access to public transport ()
2	Austria	2020-04-16	(v) Risk communication	Travel alert and warning (Travel alert level 4); Travel alert and warning (Travel alert level 5); Travel alert and warning (Travel alert level 6)
2	Austria	2020-04-20	(iv) Resource allocation	Crisis management plans (State aid, taxation�and social security)
2	Austria	2020-04-23	(iv) Resource allocation	Crisis management plans (Traffic enactments)
2	Austria	2020-05-01	(v) Risk communication	Travel alert and warning (Warning against travel to and return from high risk areas)
2	Austria	2020-05-01	(vii) Travel restriction	Airport restriction (Entry ban to non EU citizens); Airport restriction (Conditional entry of citizens and EU citizens - Extended); Border restriction (Conditional entry of persons from neighboring countries - Extended); Border restriction (Conditional entry of citizens - Extended); Public transport restriction (Train traffic suspended - Extended)
2	Austria	2020-05-01	(viii) Returning to normal life	Lift landing ban (Partial lift: Aircrafts from South Korea)
2	Austria	2020-05-02	(vii) Travel restriction	Airport restriction (Landing bans on aircrafts from high risk areas)
2	Austria	2020-05-02	(viii) Returning to normal life	Conditional re-opening of certain shops (Shopping malls, hairdressers and all shops with over 400 square meters); Conditional access to public space (With adaptive measures); Conditional entry in the country (For certain workers)
2	Austria	2020-05-04	(viii) Returning to normal life	Conditional re-opening of educational institutions (Partial)
3	Belgium	2020-01-29	(vi) Social distancing	Mass gathering cancellation (Cultural places and events)
3	Belgium	2020-01-29	(vii) Travel restriction	Airport restriction (Cancellation of international flights)
3	Belgium	2020-02-02	(vi) Social distancing	Return operation of nationals (Return operation of nationals in Wuhan and/or Hubei)
3	Belgium	2020-02-03	(v) Risk communication	Educate and actively communicate with the public (Information campaign)
3	Belgium	2020-02-09	(vi) Social distancing	Return operation of nationals (Return operation of nationals in China)
3	Belgium	2020-02-21	(vi) Social distancing	Return operation of nationals (Return operation of nationals on Westerdam cruise ship)
3	Belgium	2020-02-24	(v) Risk communication	Educate and actively communicate with the public (Information campaign)
3	Belgium	2020-02-26	(iii) Healthcare and public health capacity	Increase patient capacity (Emergency hospitals)
3	Belgium	2020-03-01	(i) Case identification, contact tracing and related measures	Tracing and tracking (Contact tracing)
3	Belgium	2020-03-06	(iv) Resource allocation	Crisis management plans (Develop all-of-society and business continuity plans)
3	Belgium	2020-03-07	(i) Case identification, contact tracing and related measures	Restricted testing (Triage system for tests)
3	Belgium	2020-03-10	(v) Risk communication	Educate and actively communicate with the public (Recommendation for home office)
3	Belgium	2020-03-10	(vi) Social distancing	Closure of educational institutions (Reduction of excursions, out-of-house events); Mass gathering cancellation (Limit up to 1000 persons)
3	Belgium	2020-03-13	(v) Risk communication	Actively communicate with stakeholders (Recommendations for universities); Educate and actively communicate with the public (Use of public transport)
3	Belgium	2020-03-13	(vi) Social distancing	Closure of educational institutions (Complete closure of primary and secondary schools); Mass gathering cancellation (Cultural places and events); Mass gathering cancellation (Festivals, faith-based events); Mass gathering cancellation (Sport events); Small gathering cancellation (Closure of restaurants/bars/cafes); Special measures for certain establishments (Food services); Small gathering canc…
3	Belgium	2020-03-16	(iii) Healthcare and public health capacity	Increase availability of PPE (Face masks)
3	Belgium	2020-03-16	(v) Risk communication	Educate and actively communicate with the public (Direct government communication)
3	Belgium	2020-03-18	(iv) Resource allocation	Police and army interventions (To enforce social distancing)
3	Belgium	2020-03-18	(vi) Social distancing	Small gathering cancellation (Complete prohibition of gathering); Small gathering cancellation (Closure of non-essential shops)
3	Belgium	2020-03-18	(vii) Travel restriction	National lockdown (); Individual movement restrictions (Non-essential movements forbidden); Border restriction (Entry ban to non EU citizens)
3	Belgium	2020-03-25	(iii) Healthcare and public health capacity	Increase availability of PPE (Face masks)
3	Belgium	2020-03-26	(v) Risk communication	Educate and actively communicate with the public (Advice for certain workers)
3	Belgium	2020-04-09	(v) Risk communication	Educate and actively communicate with the public (Information campaign)
3	Belgium	2020-04-10	(iii) Healthcare and public health capacity	Enhance laboratory testing capacity (Increase testing capacity (number tests))
3	Belgium	2020-04-15	(v) Risk communication	Educate and actively communicate with the public (Respiratory etiquette)
3	Belgium	2020-04-15	(vii) Travel restriction	National lockdown (Extended)
3	Belgium	2020-04-15	(viii) Returning to normal life	Conditional re-opening of certain shops (With adaptive measures); Special relief for movements (Measure for visiting residents of long-term facilities)
3	Belgium	2020-05-04	(i) Case identification, contact tracing and related measures	Enhance detection system (Research and test of suspected cases); Tracing and tracking (Contact tracing)
3	Belgium	2020-05-04	(iv) Resource allocation	Crisis management plans (Develop all-of-society and business continuity plans)
3	Belgium	2020-05-11	(viii) Returning to normal life	Government communication (Phase-out strategy plan starts)
4	Bosnia and Herzegovina	2020-03-17	(v) Risk communication	Actively communicate with healthcare professionals (Health agencies and emergency healthcare); Educate and actively communicate with the public (Encourage hand hygiene); Educate and actively communicate with the public (Encourage stay at home); Educate and actively communicate with the public (Respiratory etiquette)
4	Bosnia and Herzegovina	2020-03-22	(iv) Resource allocation	Receive international help (From switzerland)
4	Bosnia and Herzegovina	2020-04-01	(v) Risk communication	Educate and actively communicate with the public (Encourage donation for covid19 crisis)
4	Bosnia and Herzegovina	2020-04-01	(vii) Travel restriction	Border restriction (Land borders closed)
4	Bosnia and Herzegovina	2020-04-14	(iii) Healthcare and public health capacity	Increase availability of PPE (Face masks)
4	Bosnia and Herzegovina	2020-04-28	(iv) Resource allocation	Receive international help (US and NATO)
5	Brazil	2020-01-16	(v) Risk communication	Actively communicate with stakeholders (); Actively communicate with healthcare professionals (Health agencies and emergency healthcare)
5	Brazil	2020-01-22	(iv) Resource allocation	Emergency response mechanisms (Risk management plan)
5	Brazil	2020-01-27	(iv) Resource allocation	Emergency response mechanisms (Risk management plan)
5	Brazil	2020-01-28	(iv) Resource allocation	Emergency response mechanisms (Declare state of emergency)
5	Brazil	2020-01-31	(iv) Resource allocation	Emergency response mechanisms (Risk management plan)
5	Brazil	2020-02-03	(iv) Resource allocation	Emergency response mechanisms (Risk management plan)
5	Brazil	2020-02-04	(iii) Healthcare and public health capacity	Reduce the burden on health system (Promote self-initiated isolation of people with mild respiratory symptoms)
5	Brazil	2020-02-04	(iv) Resource allocation	Emergency response mechanisms (Risk management plan)
5	Brazil	2020-02-05	(i) Case identification, contact tracing and related measures	Quarantine (Quarantine law approved); Quarantine (Contact persons)
5	Brazil	2020-02-05	(iv) Resource allocation	Emergency response mechanisms (Risk management plan)
5	Brazil	2020-02-05	(vi) Social distancing	Return operation of nationals (Return operation of nationals in Wuhan and/or Hubei)
5	Brazil	2020-02-09	(i) Case identification, contact tracing and related measures	Quarantine (Nationals who travelled to at risk areas)
5	Brazil	2020-02-21	(i) Case identification, contact tracing and related measures	Quarantine (All incomings from high-risk areas)
5	Brazil	2020-02-21	(v) Risk communication	Travel alert and warning (Warning against travel to and return from high risk areas)
5	Brazil	2020-02-26	(i) Case identification, contact tracing and related measures	Isolation of cases ()
5	Brazil	2020-02-28	(iv) Resource allocation	Emergency response mechanisms (Risk management plan)
5	Brazil	2020-03-06	(i) Case identification, contact tracing and related measures	Tracing and tracking (Contact tracing)
5	Brazil	2020-03-06	(v) Risk communication	Educate and actively communicate with the public (Encourage people to follow the experts recommendations)
5	Brazil	2020-03-12	(vii) Travel restriction	Port and ship restriction (Deny entry to boats with more than 100 passengers)
5	Brazil	2020-03-17	(vii) Travel restriction	Border restriction (Land borders closed)
5	Brazil	2020-03-18	(v) Risk communication	Educate and actively communicate with the public (President press conference)
5	Brazil	2020-03-20	(v) Risk communication	Actively communicate with stakeholders (Promote social distancing measures); Educate and actively communicate with the public (Communication targets protection of vulnerable populations)
5	Brazil	2020-03-20	(vi) Social distancing	Closure of educational institutions (Partial closure of primary and secondary schools); Closure of educational institutions (Partial closure of universities)
5	Brazil	2020-03-21	(vii) Travel restriction	Border restriction (Land borders closed)
5	Brazil	2020-03-23	(iii) Healthcare and public health capacity	Research (Clinical trials on COVID-19)
5	Brazil	2020-03-27	(iv) Resource allocation	Police and army interventions (To enforce lockdown)
5	Brazil	2020-03-27	(vi) Social distancing	Measures for special populations (Traditional peoples and communities)
5	Brazil	2020-04-01	(i) Case identification, contact tracing and related measures	Surveillance (Implement community-based surveillance)
5	Brazil	2020-04-01	(iii) Healthcare and public health capacity	Research (Health research)
5	Brazil	2020-04-01	(vii) Travel restriction	Airport restriction (Cancellation of international flights)
5	Brazil	2020-04-02	(v) Risk communication	Educate and actively communicate with the public (Respiratory etiquette)
5	Brazil	2020-04-03	(iv) Resource allocation	Crisis management plans (Financial aid for health system)
5	Brazil	2020-04-04	(iii) Healthcare and public health capacity	Increase in medical supplies and equipment (Respirators)
5	Brazil	2020-04-06	(iii) Healthcare and public health capacity	Research (Open call 50 millions euros)
5	Brazil	2020-04-07	(iii) Healthcare and public health capacity	Increase availability of PPE (PPE for healthcare professionals); Enhance laboratory testing capacity (Increase testing capacity (number tests)); Increase patient capacity (Emergency hospitals)
5	Brazil	2020-04-08	(iii) Healthcare and public health capacity	Increase in medical supplies and equipment (Respirators); Repurpose hospitals (Small hospitals used to reduce burden on hospitals dealing with covid-19 patients)
5	Brazil	2020-04-08	(iv) Resource allocation	Crisis management plans (Financial aid for health system)
5	Brazil	2020-04-09	(i) Case identification, contact tracing and related measures	Enhance detection system (Targeted testing)
5	Brazil	2020-04-09	(iii) Healthcare and public health capacity	Increase availability of PPE (Face masks and glasses); Enhance laboratory testing capacity (Increase testing capacity (number tests))
5	Brazil	2020-04-09	(iv) Resource allocation	Crisis management plans (Financial aid for health system)
5	Brazil	2020-04-10	(v) Risk communication	Educate and actively communicate with the public (Direct advice to vulnerable populations)
5	Brazil	2020-04-13	(iii) Healthcare and public health capacity	Increase in medical supplies and equipment (Respirators)
5	Brazil	2020-04-22	(iii) Healthcare and public health capacity	Enhance laboratory testing capacity (Increase testing capacity (number tests))
5	Brazil	2020-05-06	(iii) Healthcare and public health capacity	Increase availability of PPE (Face masks)
6	Canada	2020-01-15	(i) Case identification, contact tracing and related measures	Activate case notification (Covid-19 as a notifiable disease)
6	Canada	2020-01-15	(iv) Resource allocation	Emergency response mechanisms (Risk management plan)
6	Canada	2020-01-17	(i) Case identification, contact tracing and related measures	Airport health check (Health questionnaire)
6	Canada	2020-01-25	(v) Risk communication	Educate and actively communicate with the public (Discourage non-essential travels)
6	Canada	2020-01-27	(i) Case identification, contact tracing and related measures	Isolation of cases (); Quarantine (Contact persons)
6	Canada	2020-02-09	(i) Case identification, contact tracing and related measures	Airport health check (Health screening of passengers)
6	Canada	2020-02-21	(v) Risk communication	Educate and actively communicate with the public (Promote the 2m distance)
6	Canada	2020-03-06	(iii) Healthcare and public health capacity	Research ()
6	Canada	2020-03-06	(iv) Resource allocation	Crisis management plans (Develop all-of-society and business continuity plans)
6	Canada	2020-03-10	(vi) Social distancing	Return operation of nationals (Return operation of nationals on the Grand Princess cruise ship)
6	Canada	2020-03-11	(iv) Resource allocation	Crisis management plans (Repurpose government plans)
6	Canada	2020-03-13	(i) Case identification, contact tracing and related measures	Enhance detection system (Broaden definition / special definition); Quarantine (Contact persons)
6	Canada	2020-03-13	(vii) Travel restriction	Non-essential travels forbidden ()
6	Canada	2020-03-14	(v) Risk communication	Travel alert and warning (Warning against travel to and return from high risk areas)
6	Canada	2020-03-16	(v) Risk communication	Educate and actively communicate with the public (Encourage self-initiated quarantine); Educate and actively communicate with the public (Recommendation for home office)
6	Canada	2020-03-16	(vi) Social distancing	Measures for special populations (Measures to limit contact to hospital patients)
6	Canada	2020-03-18	(i) Case identification, contact tracing and related measures	Airport health check (Temperature screening for all passengers)
6	Canada	2020-03-18	(iii) Healthcare and public health capacity	Enhance laboratory testing capacity (Increase laboratory facilities)
6	Canada	2020-03-18	(vii) Travel restriction	Airport restriction (Some airports dedicated to receive international flights); Border restriction (Entry ban to non-citizens)
6	Canada	2020-03-19	(iii) Healthcare and public health capacity	Research (Focus on implementing measures to detect, manage, and reduce the transmission of the virus)
6	Canada	2020-03-20	(iii) Healthcare and public health capacity	Increase availability of PPE (Face masks,hand sanitizer and other PPE); Increase in medical supplies and equipment (Ventilators)
6	Canada	2020-03-20	(iv) Resource allocation	Emergency response mechanisms (Risk management plan)
6	Canada	2020-03-22	(v) Risk communication	Educate and actively communicate with the public (Encourage hand hygiene)
6	Canada	2020-03-23	(ii) Environmental measures	Environmental cleaning and disinfection (Public spaces)
6	Canada	2020-03-25	(i) Case identification, contact tracing and related measures	Quarantine (All incomings)
6	Canada	2020-03-31	(vii) Travel restriction	Airport restriction (Cancellation of international flights)
6	Canada	2020-04-01	(iv) Resource allocation	Crisis management plans (Develop all-of-society and business continuity plans)
6	Canada	2020-04-02	(v) Risk communication	Actively communicate with stakeholders (Recommendations for work safety protocols)
6	Canada	2020-04-05	(iv) Resource allocation	Provide international help (Funding to support global efforts); Crisis management plans (Financial aid for health system)
6	Canada	2020-04-06	(vii) Travel restriction	Port and ship restriction (Restrictions for commercial passenger vessels and ferries)
6	Canada	2020-04-07	(v) Risk communication	Educate and actively communicate with the public (Respiratory etiquette)
6	Canada	2020-04-11	(iv) Resource allocation	Crisis management plans (Develop all-of-society and business continuity plans)
6	Canada	2020-04-13	(v) Risk communication	Actively communicate with stakeholders (Guidelines)
6	Canada	2020-04-14	(iv) Resource allocation	Police and army interventions (To enforce quarantine)
6	Canada	2020-04-15	(v) Risk communication	Educate and actively communicate with the public (Direct advice to vulnerable populations)
6	Canada	2020-04-15	(vi) Social distancing	Mass gathering cancellation (Outdoor activities)
6	Canada	2020-04-15	(vii) Travel restriction	Border restriction (Temporary reduction of service)
6	Canada	2020-04-16	(v) Risk communication	Actively communicate with stakeholders (Recommendations for work safety protocols)
6	Canada	2020-04-17	(iii) Healthcare and public health capacity	Personal protective measures (Mandatory use of masks)
6	Canada	2020-04-17	(iv) Resource allocation	Emergency response mechanisms (Risk management plan); Crisis management plans (Develop all-of-society and business continuity plans)
6	Canada	2020-04-22	(iv) Resource allocation	Emergency laws (Change working law)
6	Canada	2020-04-25	(iv) Resource allocation	Crisis management plans (Develop all-of-society and business continuity plans)
6	Canada	2020-04-29	(iv) Resource allocation	Emergency response mechanisms (Risk management plan)
6	Canada	2020-04-30	(i) Case identification, contact tracing and related measures	Quarantine (App to follow quarantine for incomings)
6	Canada	2020-05-04	(iv) Resource allocation	Crisis management plans (State aid, taxation�and social security)
7	Croatia	2020-01-09	(i) Case identification, contact tracing and related measures	Activate case notification (Covid-19 as a notifiable disease)
7	Croatia	2020-01-28	(iv) Resource allocation	Emergency response mechanisms (Risk management plan)
7	Croatia	2020-02-02	(i) Case identification, contact tracing and related measures	Airport health check (Temperature screening for passengers from China); Airport health check (Temperature screening for passengers from high-risk areas other than China); Quarantine (Nationals who travelled to at risk areas)
7	Croatia	2020-02-02	(v) Risk communication	Educate and actively communicate with the public (Information campaign)
7	Croatia	2020-02-02	(vi) Social distancing	Return operation of nationals (Return operation of nationals in Wuhan and/or Hubei)
7	Croatia	2020-02-03	(i) Case identification, contact tracing and related measures	Quarantine (All incomings from high-risk areas)
7	Croatia	2020-02-07	(iv) Resource allocation	Emergency response mechanisms (Risk management plan)
7	Croatia	2020-02-07	(v) Risk communication	Actively communicate with healthcare professionals (Sensitization of hospital, medico-social and liberal health professionals)
7	Croatia	2020-02-21	(i) Case identification, contact tracing and related measures	Airport health check (Specific health channel for travellers)
7	Croatia	2020-02-24	(i) Case identification, contact tracing and related measures	Border health check (Temperature screening); Quarantine (Contact persons)
7	Croatia	2020-02-26	(v) Risk communication	Educate and actively communicate with the public (Direct government communication)
7	Croatia	2020-02-28	(iii) Healthcare and public health capacity	Increase healthcare workforce (Train medical staff specially for covid-19)
7	Croatia	2020-03-01	(iii) Healthcare and public health capacity	Increase patient capacity (Postponement of non-essential care and non-urgent operations in hospitals)
7	Croatia	2020-03-03	(v) Risk communication	Educate and actively communicate with the public (Encourage stay at home)
7	Croatia	2020-03-05	(iv) Resource allocation	Emergency response mechanisms (Declare state of emergency)
7	Croatia	2020-03-09	(i) Case identification, contact tracing and related measures	Quarantine (All incomings from high-risk areas)
7	Croatia	2020-03-09	(vi) Social distancing	Mass gathering cancellation (Limit up to 1000 persons)
7	Croatia	2020-03-12	(vi) Social distancing	Mass gathering cancellation (Limit up to 100 persons)
7	Croatia	2020-03-13	(vi) Social distancing	Closure of educational institutions (Complete closure of kindergartens); Closure of educational institutions (Complete closure of primary and secondary schools); Closure of educational institutions (Complete closure of universities)
7	Croatia	2020-03-17	(iv) Resource allocation	Crisis management plans (Develop all-of-society and business continuity plans)
7	Croatia	2020-03-18	(vi) Social distancing	Mass gathering cancellation (Conferences, meetings, trade fairs, etc.); Mass gathering cancellation (Cultural places and events); Mass gathering cancellation (Sport events)
7	Croatia	2020-03-19	(iii) Healthcare and public health capacity	Case management (Implement triage procedures); Increase patient capacity (Beds)
7	Croatia	2020-03-19	(v) Risk communication	Educate and actively communicate with the public (Recommendation for home office)
7	Croatia	2020-03-19	(vi) Social distancing	Mass gathering cancellation (Festivals, faith-based events); Small gathering cancellation (Closure of non-essential shops)
7	Croatia	2020-03-19	(vii) Travel restriction	Border restriction (Land borders closed)
7	Croatia	2020-03-20	(vi) Social distancing	Mass gathering cancellation (Cultural places and events)
7	Croatia	2020-03-29	(iii) Healthcare and public health capacity	Increase availability of PPE (PPE (not specified))
7	Croatia	2020-04-01	(iv) Resource allocation	Crisis management plans (Develop all-of-society and business continuity plans)
7	Croatia	2020-04-14	(iii) Healthcare and public health capacity	Reduce the burden on health system (Digital assistant)
7	Croatia	2020-04-19	(iii) Healthcare and public health capacity	Increase availability of PPE (PPE (not specified))
7	Croatia	2020-04-27	(viii) Returning to normal life	Re-opening of certain shops (); Conditional re-opening of services (Those for which social distancing can be respected); Conditional lift of restrictions on public transport (); Re-opening of cultural institutions and shops (Libraries, museums, galleries, second-hand and regular book shops); Special relief for movements (Athlets); Government communication (Phase-out strategy plan starts)
8	Czechia	2020-01-24	(v) Risk communication	Educate and actively communicate with the public (Encourage hand hygiene)
8	Czechia	2020-01-26	(v) Risk communication	Educate and actively communicate with the public (Respiratory etiquette)
8	Czechia	2020-02-07	(i) Case identification, contact tracing and related measures	Quarantine (All incomings from high-risk areas)
8	Czechia	2020-02-09	(vii) Travel restriction	Airport restriction (Landing bans on aircrafts from high risk areas)
8	Czechia	2020-02-24	(v) Risk communication	Travel alert and warning (Warning against travel to and return from high risk areas)
8	Czechia	2020-02-26	(v) Risk communication	Travel alert and warning (Warning against travel to and return from high risk areas)
8	Czechia	2020-02-29	(v) Risk communication	Educate and actively communicate with the public (Answer to questions); Educate and actively communicate with the public (Encourage self-initiated quarantine)
8	Czechia	2020-03-02	(vi) Social distancing	Measures for special populations (Measures to limit contact to hospital patients)
8	Czechia	2020-03-02	(vii) Travel restriction	Airport restriction (Landing bans on aircrafts from high risk areas)
8	Czechia	2020-03-03	(vii) Travel restriction	Airport restriction (Landing bans on aircrafts from high risk areas)
8	Czechia	2020-03-04	(iii) Healthcare and public health capacity	Increase availability of PPE (Prohibition of export of protective personal equipment)
8	Czechia	2020-03-04	(vi) Social distancing	Mass gathering cancellation (Limit up to 5000 persons)
8	Czechia	2020-03-06	(i) Case identification, contact tracing and related measures	Quarantine (All incomings from high-risk areas)
8	Czechia	2020-03-07	(i) Case identification, contact tracing and related measures	Quarantine (All incomings from high-risk areas)
8	Czechia	2020-03-08	(v) Risk communication	Educate and actively communicate with the public (Respiratory etiquette)
8	Czechia	2020-03-09	(vi) Social distancing	Measures for special populations (Measures to limit contact to hospital patients)
8	Czechia	2020-03-10	(vi) Social distancing	Mass gathering cancellation (Limit up to 100 persons)
8	Czechia	2020-03-11	(i) Case identification, contact tracing and related measures	Border health check (Health screening)
8	Czechia	2020-03-11	(vi) Social distancing	Closure of educational institutions (Complete closure of primary and secondary schools); Closure of educational institutions (Complete closure of universities)
8	Czechia	2020-03-12	(v) Risk communication	Educate and actively communicate with the public (Answer to questions)
8	Czechia	2020-03-13	(vi) Social distancing	Mass gathering cancellation (Cultural places and events); Mass gathering cancellation (Indoor activities); Small gathering cancellation (Limit up to 30 persons); Mass gathering cancellation (Sport events); Small gathering cancellation (Closure of restaurants/bars/cafes)
8	Czechia	2020-03-13	(vii) Travel restriction	Border restriction (Entry ban to people from China); Border restriction (Entry ban to people from high-risk areas other than China)
8	Czechia	2020-03-14	(i) Case identification, contact tracing and related measures	Activate case notification (Covid-19 as a notifiable disease); Quarantine (All incomings from high-risk areas)
8	Czechia	2020-03-14	(iv) Resource allocation	Emergency response mechanisms (Declare state of emergency)
8	Czechia	2020-03-14	(v) Risk communication	Call for return of nationals living abroad ()
8	Czechia	2020-03-14	(vi) Social distancing	Small gathering cancellation (Closure of non-essential shops)
8	Czechia	2020-03-14	(vii) Travel restriction	Border restriction (Entry ban to non-citizens); Non-essential travels forbidden ()
8	Czechia	2020-03-15	(v) Risk communication	Educate and actively communicate with the public (Answer to questions); Educate and actively communicate with the public (Recommendation for home office); Educate and actively communicate with the public (Recommendation for cashless operations)
8	Czechia	2020-03-15	(vi) Social distancing	Small gathering cancellation (Complete prohibition of gathering)
8	Czechia	2020-03-15	(vii) Travel restriction	Individual movement restrictions (Non-essential movements forbidden)
8	Czechia	2020-03-16	(vii) Travel restriction	National lockdown ()
8	Czechia	2020-03-18	(iii) Healthcare and public health capacity	Increase in medical supplies and equipment (Ban on exportation of medical equipment and drugs); Personal protective measures (Mandatory use of masks)
8	Czechia	2020-03-18	(vi) Social distancing	Measures for special populations (Measures to limit contact to the elderly)
8	Czechia	2020-03-20	(vii) Travel restriction	Individual movement restrictions (Non-essential movements forbidden)
8	Czechia	2020-03-21	(iii) Healthcare and public health capacity	Increase availability of PPE (Face masks); Enhance laboratory testing capacity (Increase testing capacity (number tests))
8	Czechia	2020-03-23	(iii) Healthcare and public health capacity	Enhance laboratory testing capacity (Increase testing capacity (number tests))
8	Czechia	2020-03-23	(vii) Travel restriction	Individual movement restrictions (Non-essential movements forbidden)
8	Czechia	2020-03-24	(ii) Environmental measures	Approval of new biocidal product ()
8	Czechia	2020-03-25	(iii) Healthcare and public health capacity	Reduce the burden on health system (No more patient accepted in rehabilitation centers)
8	Czechia	2020-03-25	(v) Risk communication	Educate and actively communicate with the public (Respiratory etiquette)
8	Czechia	2020-03-25	(vi) Social distancing	Small gathering cancellation (Limit up to 2 persons)
8	Czechia	2020-03-26	(v) Risk communication	Educate and actively communicate with the public (Launch psychic emergency helpline)
8	Czechia	2020-03-26	(vi) Social distancing	Small gathering cancellation (Closure of non-essential shops)
8	Czechia	2020-03-26	(viii) Returning to normal life	Conditional re-opening of certain shops (Foodstuffs, fuels, fuels, sanitary ware, medicines, medical devices, pet supplies, spectacles and lenses, tobacco products, newspapers and magazines)
8	Czechia	2020-03-27	(v) Risk communication	Educate and actively communicate with the public (Respiratory etiquette)
8	Czechia	2020-03-27	(vi) Social distancing	Measures for special populations (Measures to limit contact to hospital patients)
8	Czechia	2020-03-29	(i) Case identification, contact tracing and related measures	Enhance detection system (Targeted testing)
8	Czechia	2020-03-30	(iii) Healthcare and public health capacity	Personal protective measures (Mandatory use of masks)
8	Czechia	2020-03-30	(vi) Social distancing	Small gathering cancellation (Closure of non-essential shops)
8	Czechia	2020-03-30	(vii) Travel restriction	Individual movement restrictions (Non-essential movements forbidden)
8	Czechia	2020-04-06	(iii) Healthcare and public health capacity	Increase availability of PPE (Face masks)
8	Czechia	2020-04-09	(i) Case identification, contact tracing and related measures	Enhance detection system (Targeted testing)
8	Czechia	2020-04-09	(v) Risk communication	Actively communicate with stakeholders (Encourage disinfection of the environment)
8	Czechia	2020-04-20	(i) Case identification, contact tracing and related measures	Surveillance (Implement sentinel study)
8	Czechia	2020-04-20	(iv) Resource allocation	Crisis management plans (Develop all-of-society and business continuity plans)
8	Czechia	2020-04-20	(vi) Social distancing	Closure of educational institutions (Complete closure of all educational institutions)
8	Czechia	2020-04-20	(viii) Returning to normal life	Re-opening of markets (Craft and farmer markets); Special relief for movements (Familial gathering); Conditional re-opening of educational institutions (Universities)
8	Czechia	2020-04-27	(viii) Returning to normal life	Conditional re-opening of certain shops (Shops up to 2,500 m 2); Conditional re-opening of indoor activities (Gyms and fitness without facilities); Conditional re-opening of services (Services for up to 15 people); Re-opening of cultural institutions and shops (Libraries); Outdoor attractions allowed (Outdoor zoological, botanical and dendrological gardens)
8	Czechia	2020-05-11	(viii) Returning to normal life	Conditional re-opening of shopping centers (); Conditional re-opening of restaurants (Outdoor gardens in restaurants); Conditional lift of restriction on gathering (Limit up to 1000 persons)
9	Denmark	2020-02-08	(vi) Social distancing	Return operation of nationals (Return operation of nationals in Wuhan and/or Hubei)
9	Denmark	2020-02-25	(iii) Healthcare and public health capacity	Repurpose hospitals (Special section for covid19 patients); Enhance laboratory testing capacity (Increase laboratory facilities)
9	Denmark	2020-02-27	(i) Case identification, contact tracing and related measures	Isolation of cases (); Tracing and tracking (Contact tracing)
9	Denmark	2020-03-03	(vi) Social distancing	Measures for special populations (Measures to limit contact to the elderly)
9	Denmark	2020-03-06	(iii) Healthcare and public health capacity	Enhance laboratory testing capacity (Increase laboratory facilities)
9	Denmark	2020-03-06	(vi) Social distancing	Mass gathering cancellation (Limit up to 1000 persons)
9	Denmark	2020-03-10	(iii) Healthcare and public health capacity	Enhance laboratory testing capacity (Increase laboratory facilities)
9	Denmark	2020-03-10	(v) Risk communication	Educate and actively communicate with the public (Use of public transport)
9	Denmark	2020-03-10	(vi) Social distancing	Measures for public transport (Increase service); Measures for public transport (Specific measures to avoid congestion)
9	Denmark	2020-03-11	(i) Case identification, contact tracing and related measures	Restricted testing (People hospitalized with severe signs of respiratory illness will be tested)
9	Denmark	2020-03-11	(iii) Healthcare and public health capacity	Increase patient capacity (Postponement of non-essential care and non-urgent operations in hospitals)
9	Denmark	2020-03-11	(vi) Social distancing	Mass gathering cancellation (Cultural places and events); Mass gathering cancellation (Limit up to 100 persons); Mass gathering cancellation (Meetings of the parliament); Mass gathering cancellation (Sport events)
9	Denmark	2020-03-11	(vii) Travel restriction	Airport restriction (Cancellation of international flights)
9	Denmark	2020-03-12	(vii) Travel restriction	Public transport restriction (Train restriction)
9	Denmark	2020-03-13	(v) Risk communication	Call for return of nationals living abroad ()
9	Denmark	2020-03-13	(vi) Social distancing	Closure of educational institutions (Complete closure of secondary schools); Closure of educational institutions (Complete closure of universities); Measures for special populations (Measures to limit contact to the elderly)
9	Denmark	2020-03-13	(vii) Travel restriction	National lockdown ()
9	Denmark	2020-03-14	(vii) Travel restriction	Border restriction (Entry ban to non-citizens); Border restriction (Entry ban to refugees); Port and ship restriction (Deny entry to boats with more than 100 passengers)
9	Denmark	2020-03-16	(vi) Social distancing	Closure of educational institutions (Complete closure of kindergartens); Closure of educational institutions (Complete closure of primary and secondary schools)
9	Denmark	2020-03-17	(iii) Healthcare and public health capacity	Increase patient capacity (Postponement of non-essential care and non-urgent operations in hospitals)
9	Denmark	2020-03-18	(iv) Resource allocation	Police and army interventions (To enforce social distancing); Crisis management plans (Develop all-of-society and business continuity plans)
9	Denmark	2020-03-18	(v) Risk communication	Educate and actively communicate with the public (Encourage public hygiene)
9	Denmark	2020-03-18	(vi) Social distancing	Small gathering cancellation (Limit up to 10 persons); Small gathering cancellation (Closure of non-essential shops); Small gathering cancellation (Closure of restaurants/bars/cafes)
9	Denmark	2020-03-19	(v) Risk communication	Actively communicate with healthcare professionals (Recommendations for vulnerable populations)
9	Denmark	2020-03-19	(vi) Social distancing	Special measures for certain establishments (Food services); Measures for special populations (Vulnerable populations)
9	Denmark	2020-03-20	(iv) Resource allocation	Crisis management plans (Develop all-of-society and business continuity plans)
9	Denmark	2020-03-20	(v) Risk communication	Actively communicate with healthcare professionals (Guidelines); Educate and actively communicate with the public (Information campaign)
9	Denmark	2020-03-21	(v) Risk communication	Educate and actively communicate with the public (Encourage hand hygiene)
9	Denmark	2020-03-22	(iv) Resource allocation	Police and army interventions (To enforce social distancing)
9	Denmark	2020-03-22	(vi) Social distancing	Special measures for certain establishments (Aircrafts and airports)
9	Denmark	2020-03-23	(v) Risk communication	Actively communicate with stakeholders (Campaign for domestic medical equipement)
9	Denmark	2020-03-24	(v) Risk communication	Educate and actively communicate with the public (Direct advice to vulnerable populations)
9	Denmark	2020-03-24	(viii) Returning to normal life	Conditional re-opening of services (Theoritical training for car driving schools)
9	Denmark	2020-03-31	(v) Risk communication	Educate and actively communicate with the public (Encourage vaccination against respiratory diseases other than covid19)
9	Denmark	2020-04-05	(viii) Returning to normal life	Guidelines of adaptive measures (Guidelines fo re-opening of educational institutions and leisure facilities); Guidelines of adaptive measures (Guidelines for re-opening youth and adult education places)
9	Denmark	2020-04-06	(iv) Resource allocation	Police and army interventions (In case test, isolation or treatment of patient is compromised)
9	Denmark	2020-04-06	(vi) Social distancing	Closure of educational institutions (Complete closure of all educational institutions)
9	Denmark	2020-04-08	(iv) Resource allocation	Police and army interventions (To enforce social distancing)
9	Denmark	2020-04-08	(v) Risk communication	Actively communicate with stakeholders (Encourage to reduce burden on public transport); Educate and actively communicate with the public (Launch health App); Actively communicate with stakeholders (Guidelines)
9	Denmark	2020-04-08	(viii) Returning to normal life	Guidelines of adaptive measures (Guidelines for work-safety protocols)
9	Denmark	2020-04-09	(viii) Returning to normal life	Guidelines of adaptive measures (Guidelines for re-opening of schools and daycare)
9	Denmark	2020-04-16	(v) Risk communication	Educate and actively communicate with the public (Encourage hand hygiene)
9	Denmark	2020-04-19	(viii) Returning to normal life	Guidelines of adaptive measures (Guidelines for work-safety protocols)
9	Denmark	2020-04-20	(viii) Returning to normal life	Conditional re-opening of services (Those that have a close contact with humans); Guidelines of adaptive measures (Guidelines for re-opening of services); Guidelines of adaptive measures (Guidelines for re-opening of retail shops and liberal profession)
9	Denmark	2020-04-21	(viii) Returning to normal life	Soften ban on gathering (Up to 500 persons allowed)
9	Denmark	2020-04-24	(i) Case identification, contact tracing and related measures	Surveillance (Implement sentinel study)
9	Denmark	2020-04-25	(viii) Returning to normal life	Access to healthcare services (Lift suspension of home birth)
10	Ecuador	2020-01-26	(i) Case identification, contact tracing and related measures	Tracing and tracking (Contact tracing)
10	Ecuador	2020-01-28	(i) Case identification, contact tracing and related measures	Quarantine (Nationals who travelled to at risk areas)
10	Ecuador	2020-01-29	(i) Case identification, contact tracing and related measures	Border health check ()
10	Ecuador	2020-01-30	(iv) Resource allocation	Emergency response mechanisms (Risk management plan)
10	Ecuador	2020-02-19	(vi) Social distancing	Return operation of nationals (Return operation of nationals in Wuhan and/or Hubei)
10	Ecuador	2020-02-26	(i) Case identification, contact tracing and related measures	Airport health check (Health screening of passengers); Airport health check (Specific health channel for travellers)
10	Ecuador	2020-02-26	(iii) Healthcare and public health capacity	Repurpose hospitals (Some hospitals dedicated to covid19 patients)
10	Ecuador	2020-02-26	(v) Risk communication	Educate and actively communicate with the public (Respiratory etiquette); Educate and actively communicate with the public (Encourage hand hygiene)
10	Ecuador	2020-02-29	(v) Risk communication	Educate and actively communicate with the public (Information campaign); Educate and actively communicate with the public (Answer to questions)
10	Ecuador	2020-03-12	(i) Case identification, contact tracing and related measures	Quarantine (All incomings from high-risk areas)
10	Ecuador	2020-03-12	(iii) Healthcare and public health capacity	Increase availability of PPE (Prohibition of export of protective personal equipment)
10	Ecuador	2020-03-12	(iv) Resource allocation	Emergency response mechanisms (Risk management plan)
10	Ecuador	2020-03-12	(v) Risk communication	Educate and actively communicate with the public (Promote the 2m distance)
10	Ecuador	2020-03-12	(vi) Social distancing	Mass gathering cancellation (Limit up to 1000 persons); Mass gathering cancellation (Limit up to 250 persons); Mass gathering cancellation (Sport events)
10	Ecuador	2020-03-13	(vi) Social distancing	Closure of educational institutions (Complete closure of primary and secondary schools)
10	Ecuador	2020-03-14	(ii) Environmental measures	Environmental cleaning and disinfection ()
10	Ecuador	2020-03-14	(iii) Healthcare and public health capacity	Enhance laboratory testing capacity (Increase laboratory facilities); Prevent contamination by body fluids (Precautions for handling and disposal of dead bodies)
10	Ecuador	2020-03-14	(iv) Resource allocation	Police and army interventions (In case treatment of patient is compromised)
10	Ecuador	2020-03-14	(vi) Social distancing	Closure of educational institutions (Complete closure of universities); Small gathering cancellation (Limit up to 30 persons); Measures for special populations (Measures to limit contact to long-term care facilities)
10	Ecuador	2020-03-14	(vii) Travel restriction	Border restriction (Land borders closed)
10	Ecuador	2020-03-15	(iv) Resource allocation	Crisis management plans (Develop all-of-society and business continuity plans)
10	Ecuador	2020-03-15	(v) Risk communication	Educate and actively communicate with the public ()
10	Ecuador	2020-03-15	(vi) Social distancing	Mass gathering cancellation (Place of worship)
10	Ecuador	2020-03-16	(i) Case identification, contact tracing and related measures	Surveillance (Implement community-based surveillance)
10	Ecuador	2020-03-16	(iv) Resource allocation	Emergency response mechanisms (Declare state of emergency)
10	Ecuador	2020-03-16	(v) Risk communication	Educate and actively communicate with the public (Recommendation for home office)
10	Ecuador	2020-03-16	(vii) Travel restriction	Border restriction (Entry ban to non-citizens); Individual movement restrictions (Non-essential movements forbidden)
10	Ecuador	2020-03-17	(iv) Resource allocation	Measures to ensure security of supply (Fixing price for necessity goods)
10	Ecuador	2020-03-17	(vi) Social distancing	Small gathering cancellation (Closure of non-essential shops); Small gathering cancellation (Closure of non-essential working places); Small gathering cancellation (Closure of restaurants/bars/cafes); Small gathering cancellation ()
10	Ecuador	2020-03-17	(vii) Travel restriction	Individual movement restrictions ()
10	Ecuador	2020-03-18	(vii) Travel restriction	Airport restriction (Cancellation of domestic flights); Public transport restriction (Public transport ban)
10	Ecuador	2020-03-19	(vii) Travel restriction	Individual movement restrictions (Curfew)
10	Ecuador	2020-03-23	(iv) Resource allocation	Emergency response mechanisms (Risk management plan)
10	Ecuador	2020-04-06	(iii) Healthcare and public health capacity	Personal protective measures (Mandatory use of masks)
10	Ecuador	2020-04-07	(vii) Travel restriction	Individual movement restrictions (Non-essential movements forbidden)
10	Ecuador	2020-04-13	(viii) Returning to normal life	Reactivate the economy ()
10	Ecuador	2020-04-14	(iii) Healthcare and public health capacity	Increase availability of PPE (Prohibition of export of protective personal equipment); Increase in medical supplies and equipment (Ban on exportation of medical equipment and drugs); Increase in medical supplies and equipment (Facilitate import)
11	El Salvador	2020-01-22	(v) Risk communication	Educate and actively communicate with the public (Respiratory etiquette)
11	El Salvador	2020-01-31	(vi) Social distancing	Mass gathering cancellation (Cultural places and events)
11	El Salvador	2020-02-01	(v) Risk communication	Educate and actively communicate with the public (Answer to questions)
11	El Salvador	2020-02-25	(vii) Travel restriction	Airport restriction (Landing bans on aircrafts from high risk areas)
11	El Salvador	2020-02-28	(vii) Travel restriction	Airport restriction (Landing bans on aircrafts from high risk areas)
11	El Salvador	2020-03-04	(v) Risk communication	Educate and actively communicate with the public (Information campaign)
11	El Salvador	2020-03-09	(vii) Travel restriction	Airport restriction (Landing bans on aircrafts from high risk areas)
11	El Salvador	2020-03-10	(i) Case identification, contact tracing and related measures	Quarantine (All incomings from high-risk areas)
11	El Salvador	2020-03-11	(i) Case identification, contact tracing and related measures	Quarantine (All incomings from high-risk areas); Quarantine (All incomings)
11	El Salvador	2020-03-11	(ii) Environmental measures	Environmental cleaning and disinfection (Airports, ports and borders)
11	El Salvador	2020-03-11	(iv) Resource allocation	Emergency response mechanisms (Risk management plan)
11	El Salvador	2020-03-11	(v) Risk communication	Educate and actively communicate with the public (Promote the 2m distance); Educate and actively communicate with the public (Encourage hand hygiene)
11	El Salvador	2020-03-11	(vi) Social distancing	Closure of educational institutions (Complete closure of all educational institutions); Mass gathering cancellation (Limit up to 500 persons); Mass gathering cancellation (Festivals, faith-based events); Mass gathering cancellation (Sport events)
11	El Salvador	2020-03-12	(iii) Healthcare and public health capacity	Increase isolation and quarantine facilities (Enable shelters as containment centers for people who come from countries with potential risk)
11	El Salvador	2020-03-13	(iv) Resource allocation	Emergency response mechanisms (Risk management plan)
11	El Salvador	2020-03-14	(iv) Resource allocation	Emergency response mechanisms (Declare state of emergency)
11	El Salvador	2020-03-14	(vi) Social distancing	Mass gathering cancellation (Limit up to 75 persons); Mass gathering cancellation (Closure of discotheques); Small gathering cancellation (Closure of restaurants/bars/cafes)
11	El Salvador	2020-03-15	(iii) Healthcare and public health capacity	Increase patient capacity (Postponement of medical appointments)
11	El Salvador	2020-03-15	(v) Risk communication	Educate and actively communicate with the public (Encourage stay at home)
11	El Salvador	2020-03-16	(v) Risk communication	Educate and actively communicate with the public (Encourage stay at home)
11	El Salvador	2020-03-16	(vi) Social distancing	Mass gathering cancellation (Indoor activities); Mass gathering cancellation (Limit up to 50 persons)
11	El Salvador	2020-03-17	(i) Case identification, contact tracing and related measures	Enhance detection system (Research and test of suspected cases)
11	El Salvador	2020-03-17	(vii) Travel restriction	Airport restriction (Airports closed)
11	El Salvador	2020-03-18	(iv) Resource allocation	Crisis management plans (State aid, taxation�and social security); Police and army interventions (To enforce quarantine)
11	El Salvador	2020-03-18	(vi) Social distancing	Mass gathering cancellation (Closure maquila industry and call centers)
11	El Salvador	2020-03-19	(vi) Social distancing	Small gathering cancellation (Closure of non-essential shops); Special measures for certain establishments (Food services)
11	El Salvador	2020-03-20	(i) Case identification, contact tracing and related measures	Enhance detection system (Research and test of suspected cases)
11	El Salvador	2020-03-20	(iii) Healthcare and public health capacity	Increase patient capacity (Emergency hospitals)
11	El Salvador	2020-03-21	(iii) Healthcare and public health capacity	Enhance laboratory testing capacity (Increase testing capacity (number tests))
11	El Salvador	2020-03-21	(vi) Social distancing	Mass gathering cancellation (Closure of non-essential public places)
11	El Salvador	2020-03-22	(i) Case identification, contact tracing and related measures	Enhance detection system (Research and test of suspected cases)
11	El Salvador	2020-03-22	(iv) Resource allocation	Police and army interventions (To enforce social distancing)
11	El Salvador	2020-03-22	(vi) Social distancing	Small gathering cancellation (Closure of non-essential working places); Small gathering cancellation (Increase delivery capacity for food products); Measures for public transport (Specific measures to avoid congestion); Small gathering cancellation (Mandatory home office)
11	El Salvador	2020-03-22	(vii) Travel restriction	National lockdown ()
11	El Salvador	2020-03-23	(i) Case identification, contact tracing and related measures	Enhance detection system (Research and test of suspected cases)
11	El Salvador	2020-03-24	(i) Case identification, contact tracing and related measures	Enhance detection system (Research and test of suspected cases)
11	El Salvador	2020-03-25	(i) Case identification, contact tracing and related measures	Enhance detection system (Research and test of suspected cases)
12	Estonia	2020-03-12	(i) Case identification, contact tracing and related measures	Quarantine (All incomings from high-risk areas)
12	Estonia	2020-03-12	(vi) Social distancing	Mass gathering cancellation (Limit up to 100 persons)
12	Estonia	2020-03-12	(vii) Travel restriction	Port and ship restriction (Deny entry to boats with more than 100 passengers)
12	Estonia	2020-03-13	(i) Case identification, contact tracing and related measures	Border health check (Health declaration)
12	Estonia	2020-03-13	(iv) Resource allocation	Emergency response mechanisms (Declare state of emergency)
12	Estonia	2020-03-13	(vi) Social distancing	Mass gathering cancellation (Cultural places and events); Mass gathering cancellation (Sport events); Measures for special populations (Measures to limit contact to hospital patients); Measures for special populations (Prisons)
12	Estonia	2020-03-15	(vii) Travel restriction	Port and ship restriction (Ship transports suspended)
12	Estonia	2020-03-16	(v) Risk communication	Educate and actively communicate with the public (Answer to questions)
12	Estonia	2020-03-16	(vi) Social distancing	Closure of educational institutions (Complete closure of kindergartens); Closure of educational institutions (Complete closure of primary and secondary schools); Closure of educational institutions (Complete closure of universities); Closure of educational institutions (Extracurriculars cancelled)
12	Estonia	2020-03-17	(iv) Resource allocation	Emergency response mechanisms (Risk management plan)
12	Estonia	2020-03-17	(vii) Travel restriction	Border restriction (Land border controls); Border restriction (Entry ban to non-citizens); Airport restriction (Cancellation of international flights)
12	Estonia	2020-03-24	(v) Risk communication	Educate and actively communicate with the public (Encourage self-initiated quarantine)
12	Estonia	2020-03-24	(vi) Social distancing	Small gathering cancellation (Limit up to 2 persons)
12	Estonia	2020-03-25	(v) Risk communication	Educate and actively communicate with the public (Promote the 2m distance)
13	Finland	2020-01-27	(v) Risk communication	Travel alert and warning (Warning against travel to and return from high risk areas)
13	Finland	2020-01-28	(vii) Travel restriction	Airport restriction (Cancellation of international flights)
13	Finland	2020-02-07	(v) Risk communication	Educate and actively communicate with the public (Respiratory etiquette)
13	Finland	2020-03-04	(v) Risk communication	Educate and actively communicate with the public (Information campaign)
13	Finland	2020-03-12	(iii) Healthcare and public health capacity	Research (Clinical trials on COVID-19)
13	Finland	2020-03-13	(iii) Healthcare and public health capacity	Reduce the burden on health system (Promote self-initiated isolation of people with mild respiratory symptoms)
13	Finland	2020-03-14	(v) Risk communication	Call for return of nationals living abroad (); Educate and actively communicate with the public (Encourage self-initiated quarantine)
13	Finland	2020-03-16	(iii) Healthcare and public health capacity	Increase healthcare workforce (Mobilization of domestic resources for health); Increase healthcare workforce (Exception to work law allowed); Increase patient capacity (Postponement of non-essential care and non-urgent operations in hospitals)
13	Finland	2020-03-16	(iv) Resource allocation	Emergency response mechanisms (Declare state of emergency)
13	Finland	2020-03-16	(v) Risk communication	Educate and actively communicate with the public (Answer to questions); Educate and actively communicate with the public (Recommendation for home office); Educate and actively communicate with the public (Encourage stay at home)
13	Finland	2020-03-16	(vi) Social distancing	Mass gathering cancellation (Cultural places and events); Mass gathering cancellation (Indoor activities); Mass gathering cancellation (Rehabilitative work facilities); Measures for special populations (Measures to limit contact to hospital patients); Measures for special populations (Measures to limit contact to long-term care facilities); Small gathering cancellation (Limit up to 10 persons)
13	Finland	2020-03-16	(vii) Travel restriction	Individual movement restrictions (Non-essential movements forbidden); Non-essential travels forbidden (Outgoing oversea travel ban)
13	Finland	2020-03-17	(iv) Resource allocation	Emergency laws (Law to ease the passing of laws)
13	Finland	2020-03-18	(vi) Social distancing	Closure of educational institutions (Complete closure of primary and secondary schools); Closure of educational institutions (Complete closure of universities)
13	Finland	2020-03-19	(i) Case identification, contact tracing and related measures	Activate case notification (Covid-19 as a notifiable disease)
13	Finland	2020-03-19	(vii) Travel restriction	Border restriction (Land border controls)
13	Finland	2020-03-24	(v) Risk communication	Educate and actively communicate with the public (Information campaign)
14	France	2020-01-02	(i) Case identification, contact tracing and related measures	Surveillance (Implement community-based surveillance)
14	France	2020-01-10	(v) Risk communication	Actively communicate with healthcare professionals (Health agencies and emergency healthcare)
14	France	2020-01-14	(v) Risk communication	Actively communicate with healthcare professionals (Sensitization of hospital, medico-social and liberal health professionals)
14	France	2020-01-23	(v) Risk communication	Educate and actively communicate with the public (Answer to questions)
14	France	2020-01-24	(v) Risk communication	Educate and actively communicate with the public (Information campaign)
14	France	2020-01-25	(i) Case identification, contact tracing and related measures	Tracing and tracking (Contact tracing)
14	France	2020-01-27	(i) Case identification, contact tracing and related measures	Isolation of cases ()
14	France	2020-01-27	(iii) Healthcare and public health capacity	Enhance laboratory testing capacity (Decrease time between test and result)
14	France	2020-01-27	(iv) Resource allocation	Emergency response mechanisms (Risk management plan)
14	France	2020-01-31	(vi) Social distancing	Return operation of nationals (Return operation of nationals in Wuhan and/or Hubei)
14	France	2020-02-02	(vi) Social distancing	Return operation of nationals (Return operation of nationals in Wuhan and/or Hubei)
14	France	2020-02-09	(vi) Social distancing	Return operation of nationals (Return operation of nationals in Wuhan and/or Hubei)
14	France	2020-02-13	(iv) Resource allocation	Emergency response mechanisms (Risk management plan)
14	France	2020-02-17	(v) Risk communication	Actively communicate with healthcare professionals (Provide documentation)
14	France	2020-02-18	(i) Case identification, contact tracing and related measures	Enhance detection system (Search for and/or monitor contacts)
14	France	2020-02-19	(iv) Resource allocation	Provide international help (Donate medical equipment)
14	France	2020-02-21	(vi) Social distancing	Return operation of nationals (Return operation of nationals in Wuhan and/or Hubei)
14	France	2020-02-24	(iii) Healthcare and public health capacity	Repurpose hospitals (Some hospitals dedicated to covid19 patients); Increase availability of PPE (Face masks); Enhance laboratory testing capacity (Increase testing capacity (number tests))
14	France	2020-02-25	(v) Risk communication	Educate and actively communicate with the public (Information campaign)
14	France	2020-02-28	(iv) Resource allocation	Crisis management plans (Develop all-of-society and business continuity plans)
14	France	2020-02-28	(v) Risk communication	Educate and actively communicate with the public (Information campaign)
14	France	2020-02-29	(iv) Resource allocation	Emergency response mechanisms (Risk management plan)
14	France	2020-02-29	(v) Risk communication	Educate and actively communicate with the public (Information campaign)
14	France	2020-03-02	(iv) Resource allocation	Crisis management plans (Develop all-of-society and business continuity plans)
14	France	2020-03-05	(vi) Social distancing	Mass gathering cancellation (Limit up to 5000 persons)
14	France	2020-03-06	(iv) Resource allocation	Emergency response mechanisms (Risk management plan); Measures to ensure security of supply (Fixing price for specific protective products)
14	France	2020-03-06	(vi) Social distancing	Measures for special populations (Measures to limit contact to the elderly)
14	France	2020-03-08	(vi) Social distancing	Mass gathering cancellation (Limit up to 1000 persons)
14	France	2020-03-12	(iii) Healthcare and public health capacity	Increase healthcare workforce (Mobilization of domestic resources for health); Increase patient capacity (Postponement of non-essential care and non-urgent operations in hospitals)
14	France	2020-03-12	(iv) Resource allocation	Crisis management plans (State aid, taxation�and social security); Crisis management plans (Develop all-of-society and business continuity plans)
14	France	2020-03-12	(v) Risk communication	Educate and actively communicate with the public (Direct government communication)
14	France	2020-03-14	(iv) Resource allocation	Emergency response mechanisms (Risk management plan)
14	France	2020-03-14	(vi) Social distancing	Mass gathering cancellation (Limit up to 100 persons)
14	France	2020-03-14	(vii) Travel restriction	Port and ship restriction (Deny entry to boats with more than 100 passengers)
14	France	2020-03-15	(vi) Social distancing	Small gathering cancellation (Closure of non-essential shops); Mass gathering cancellation (Closure of non-essential public places); Small gathering cancellation (Closure of restaurants/bars/cafes)
14	France	2020-03-16	(v) Risk communication	Educate and actively communicate with the public (Direct government communication)
14	France	2020-03-16	(vi) Social distancing	Closure of educational institutions (Complete closure of universities); Closure of educational institutions (Complete closure of kindergartens); Closure of educational institutions (Complete closure of primary and secondary schools)
14	France	2020-03-17	(iv) Resource allocation	Crisis management plans (Develop all-of-society and business continuity plans); Police and army interventions (To enforce social distancing); Emergency response mechanisms (Risk management plan)
14	France	2020-03-17	(v) Risk communication	Educate and actively communicate with the public (Recommendation for home office)
14	France	2020-03-17	(vii) Travel restriction	Individual movement restrictions (Non-essential movements forbidden); National lockdown (); Non-essential travels forbidden ()
14	France	2020-03-18	(iv) Resource allocation	Police and army interventions (To support the population)
14	France	2020-03-18	(vi) Social distancing	Mass gathering cancellation (Closure of non-essential public places)
14	France	2020-03-19	(vi) Social distancing	Return operation of nationals (Return operation of nationals in Wuhan and/or Hubei)
14	France	2020-03-21	(v) Risk communication	Actively communicate with stakeholders (Prioritization of PPE)
14	France	2020-03-22	(iv) Resource allocation	Police and army interventions (To support the population)
14	France	2020-03-22	(vi) Social distancing	Mass gathering cancellation (Elections postponed)
14	France	2020-03-23	(iii) Healthcare and public health capacity	Increase patient capacity (Postponement of medical appointments)
14	France	2020-03-23	(vii) Travel restriction	Individual movement restrictions (Buffer 1km around home allowed)
14	France	2020-03-24	(iv) Resource allocation	Police and army interventions (To support the population); Crisis management plans (Financial aid for health system)
14	France	2020-03-24	(vi) Social distancing	Mass gathering cancellation (Markets)
14	France	2020-03-25	(iv) Resource allocation	Crisis management plans (State aid, taxation�and social security); Crisis management plans (Develop all-of-society and business continuity plans)
14	France	2020-03-25	(v) Risk communication	Educate and actively communicate with the public (Encourage donation for covid19 crisis)
14	France	2020-03-26	(iv) Resource allocation	Emergency laws (Allow use of chloroquine)
14	France	2020-03-27	(vii) Travel restriction	National lockdown (Extended)
14	France	2020-03-28	(iii) Healthcare and public health capacity	Increase availability of PPE (Face masks); Increase patient capacity (Beds)
14	France	2020-03-31	(iv) Resource allocation	Crisis management plans (State aid, taxation�and social security); Crisis management plans (Repurpose government plans)
14	France	2020-04-04	(iii) Healthcare and public health capacity	Research (Fundings of a diagnostic test project)
14	France	2020-04-06	(i) Case identification, contact tracing and related measures	Enhance detection system (Targeted testing)
14	France	2020-04-09	(iv) Resource allocation	Crisis management plans (Repurpose government plans)
14	France	2020-04-13	(vii) Travel restriction	National lockdown (Extended)
14	France	2020-05-04	(v) Risk communication	Educate and actively communicate with the public (Direct government communication)
14	France	2020-05-11	(viii) Returning to normal life	Government communication (Phase-out strategy plan starts)
15	Germany	2020-01-02	(i) Case identification, contact tracing and related measures	Quarantine (Contact persons)
15	Germany	2020-01-02	(vi) Social distancing	Return operation of nationals (Return operation of nationals in Wuhan and/or Hubei)
15	Germany	2020-01-28	(v) Risk communication	Educate and actively communicate with the public (Respiratory etiquette)
15	Germany	2020-01-31	(i) Case identification, contact tracing and related measures	Activate case notification (Covid-19 as a notifiable disease); Enhance detection system (Broaden definition / special definition)
15	Germany	2020-01-31	(v) Risk communication	Educate and actively communicate with the public (Encourage vaccination against respiratory diseases other than covid19)
15	Germany	2020-02-02	(i) Case identification, contact tracing and related measures	Airport health check ()
15	Germany	2020-02-03	(v) Risk communication	Educate and actively communicate with the public (Encourage hand hygiene); Educate and actively communicate with the public (Respiratory etiquette)
15	Germany	2020-02-07	(v) Risk communication	Educate and actively communicate with the public (Respiratory etiquette)
15	Germany	2020-02-12	(i) Case identification, contact tracing and related measures	Airport health check (Health questionnaire)
15	Germany	2020-02-15	(i) Case identification, contact tracing and related measures	Airport health check (Health questionnaire)
15	Germany	2020-02-24	(i) Case identification, contact tracing and related measures	Quarantine (Contact persons); Tracing and tracking (Contact tracing)
15	Germany	2020-02-26	(i) Case identification, contact tracing and related measures	Airport health check (Health screening of passengers)
15	Germany	2020-02-27	(i) Case identification, contact tracing and related measures	Border health check (Test at the border); Airport health check (Specific health channel for travellers)
15	Germany	2020-02-27	(iii) Healthcare and public health capacity	Reduce the burden on health system (Promote self-initiated isolation of people with mild respiratory symptoms)
15	Germany	2020-02-27	(iv) Resource allocation	Emergency response mechanisms (Risk management plan)
15	Germany	2020-02-27	(v) Risk communication	Educate and actively communicate with the public (Respiratory etiquette)
15	Germany	2020-02-28	(v) Risk communication	Actively communicate with stakeholders (Risk assessment for mass gatherings advised by Robert Koch Institute)
15	Germany	2020-03-04	(iii) Healthcare and public health capacity	Personal protective measures (Enhance hand hygiene); Increase in medical supplies and equipment (Ban on exportation of medical equipment and drugs); Increase availability of PPE (Prohibition of export of protective personal equipment); Enhance laboratory testing capacity (Increase laboratory facilities)
15	Germany	2020-03-05	(v) Risk communication	Educate and actively communicate with the public (Answer to questions)
15	Germany	2020-03-06	(v) Risk communication	Travel alert and warning (Warning against travel to and return from high risk areas)
15	Germany	2020-03-10	(v) Risk communication	Actively communicate with stakeholders (Postpone mass gathering); Travel alert and warning (Warning against travel to and return from high risk areas)
15	Germany	2020-03-12	(v) Risk communication	Educate and actively communicate with the public (Promote the 2m distance); Educate and actively communicate with the public (Encourage stay at home); Educate and actively communicate with the public (Encourage self-initiated quarantine)
15	Germany	2020-03-15	(iii) Healthcare and public health capacity	Increase healthcare workforce (Mobilization of domestic resources for health)
15	Germany	2020-03-15	(vii) Travel restriction	Border restriction (Entry ban to people from high-risk areas other than China)
15	Germany	2020-03-16	(iii) Healthcare and public health capacity	Increase patient capacity (Postponement of non-essential care and non-urgent operations in hospitals)
15	Germany	2020-03-16	(vi) Social distancing	Mass gathering cancellation (Cultural places and events); Small gathering cancellation (Closure of restaurants/bars/cafes)
15	Germany	2020-03-16	(vii) Travel restriction	Individual movement restrictions (Non-essential movements forbidden)
15	Germany	2020-03-17	(v) Risk communication	Travel alert and warning (Warning against travel to and return from high risk areas)
15	Germany	2020-03-17	(vi) Social distancing	Closure of educational institutions (Complete closure of kindergartens); Closure of educational institutions (Complete closure of primary and secondary schools); Return operation of nationals (Return operation of national tourists abroad)
15	Germany	2020-03-17	(vii) Travel restriction	Border restriction (Entry ban to non-citizens)
15	Germany	2020-03-18	(v) Risk communication	Educate and actively communicate with the public (Direct government communication)
15	Germany	2020-03-18	(vii) Travel restriction	Border restriction (Entry ban to refugees)
15	Germany	2020-03-19	(iv) Resource allocation	Crisis management plans (Develop all-of-society and business continuity plans)
15	Germany	2020-03-19	(vii) Travel restriction	Border restriction (Entry ban to people from high-risk areas other than China)
15	Germany	2020-03-22	(v) Risk communication	Actively communicate with stakeholders (); Educate and actively communicate with the public (Promote the 2m distance)
15	Germany	2020-03-22	(vi) Social distancing	Mass gathering cancellation (Closure of non-essential public places); Small gathering cancellation (Limit up to 2 persons)
15	Germany	2020-03-22	(vii) Travel restriction	Individual movement restrictions (Non-essential movements forbidden)
15	Germany	2020-03-23	(iv) Resource allocation	Emergency laws (Law to ease the passing of laws)
15	Germany	2020-04-01	(vi) Social distancing	Small gathering cancellation (Remote Psychotherapy Consultation)
16	Greece	2020-02-01	(iii) Healthcare and public health capacity	Repurpose hospitals (Some hospitals dedicated to covid19 patients)
16	Greece	2020-02-03	(iv) Resource allocation	Emergency response mechanisms (Risk management plan)
16	Greece	2020-02-04	(i) Case identification, contact tracing and related measures	Airport health check (Temperature screening for passengers from China)
16	Greece	2020-02-04	(v) Risk communication	Educate and actively communicate with the public (Information campaign)
16	Greece	2020-02-24	(v) Risk communication	Educate and actively communicate with the public (Respiratory etiquette); Travel alert and warning (Warning against travel to and return from high risk areas); Educate and actively communicate with the public (Promote health check if respiratory symptoms); Educate and actively communicate with the public (Promote the 2m distance); Educate and actively communicate with the public (Encourage hand h…
16	Greece	2020-02-27	(vi) Social distancing	Mass gathering cancellation (Festivals, faith-based events)
16	Greece	2020-02-28	(vi) Social distancing	Closure of educational institutions (Reduction of excursions, out-of-house events); Measures for special populations (Measures to limit contact to hospital patients); Measures for special populations (Measures to limit contact to long-term care facilities)
16	Greece	2020-03-06	(i) Case identification, contact tracing and related measures	Tracing and tracking (Contact tracing)
16	Greece	2020-03-06	(vii) Travel restriction	Airport restriction (Landing bans on aircrafts from high risk areas)
16	Greece	2020-03-08	(vi) Social distancing	Mass gathering cancellation (Sport events)
16	Greece	2020-03-09	(vi) Social distancing	Measures for special populations (Measures to limit contact to hospital patients); Mass gathering cancellation (Limit up to 1000 persons)
16	Greece	2020-03-10	(vi) Social distancing	Closure of educational institutions (Complete closure of kindergartens); Closure of educational institutions (Complete closure of primary and secondary schools); Closure of educational institutions (Complete closure of universities)
16	Greece	2020-03-13	(vi) Social distancing	Mass gathering cancellation (Cultural places and events); Small gathering cancellation (Closure of restaurants/bars/cafes)
16	Greece	2020-03-14	(vi) Social distancing	Mass gathering cancellation (Outdoor activities)
16	Greece	2020-03-14	(vii) Travel restriction	Airport restriction (Cancellation of international flights)
16	Greece	2020-03-16	(i) Case identification, contact tracing and related measures	Quarantine (All incomings)
16	Greece	2020-03-16	(vi) Social distancing	Mass gathering cancellation (Place of worship)
16	Greece	2020-03-16	(vii) Travel restriction	Border restriction (Land borders closed); Airport restriction (Cancellation of international flights); Port and ship restriction (Deny entry to boats with more than 100 passengers)
16	Greece	2020-03-18	(vi) Social distancing	Small gathering cancellation (Closure of non-essential shops); Small gathering cancellation (Limit up to 10 persons)
16	Greece	2020-03-19	(vi) Social distancing	Return operation of nationals (Return operation of nationals in regions at risk: Italy, Spain, Poland, Germany, Morocco, Iraq, Northern Macedonia, Urkraine)
16	Greece	2020-03-21	(vii) Travel restriction	Non-essential travels forbidden (Non-essential travel to Greek islands fordidden)
16	Greece	2020-03-22	(vi) Social distancing	Mass gathering cancellation (Closure of non-essential public places); Small gathering cancellation (Closure of short-term accomodation)
16	Greece	2020-03-23	(iii) Healthcare and public health capacity	Increase healthcare workforce (Mobilization of domestic resources for health); Increase patient capacity (Increase ICU capacity); Increase patient capacity (Beds)
16	Greece	2020-03-23	(vii) Travel restriction	Individual movement restrictions (Non-essential movements forbidden); Airport restriction (Landing bans on aircrafts from high risk areas)
17	Honduras	2020-03-11	(iv) Resource allocation	Emergency response mechanisms (Declare state of emergency)
17	Honduras	2020-03-11	(vii) Travel restriction	Border restriction (Restricted entry for people from China); Border restriction (Restricted entry for people from high-risk areas)
17	Honduras	2020-03-12	(vi) Social distancing	Closure of educational institutions (Complete closure of all educational institutions); Mass gathering cancellation ()
17	Honduras	2020-03-15	(vii) Travel restriction	Border restriction (Entry ban to non-citizens)
17	Honduras	2020-03-16	(vii) Travel restriction	Public transport restriction (Public transport ban)
17	Honduras	2020-03-18	(iii) Healthcare and public health capacity	Enhance laboratory testing capacity (Increase testing capacity (number tests)); Increase in medical supplies and equipment (Respirators, phlegm suctioning devices)
17	Honduras	2020-03-18	(iv) Resource allocation	Measures to ensure security of supply (Fixing price for necessity goods)
17	Honduras	2020-03-20	(iv) Resource allocation	The government provide assistance to vulnerable populations (The government provides food assistance)
17	Honduras	2020-03-20	(vii) Travel restriction	Individual movement restrictions (Non-essential movements forbidden); Airport restriction (Airports closed)
17	Honduras	2020-03-21	(vii) Travel restriction	Border restriction (Entry ban to non-citizens)
17	Honduras	2020-03-27	(iv) Resource allocation	Crisis management plans (Develop all-of-society and business continuity plans); Measures to ensure security of supply (Fixing price for necessity goods)
17	Honduras	2020-03-27	(vii) Travel restriction	Airport restriction (Cancellation of international flights)
17	Honduras	2020-03-29	(vii) Travel restriction	Individual movement restrictions (Non-essential movements forbidden); Individual movement restrictions (Segmentation of the population)
17	Honduras	2020-04-19	(vii) Travel restriction	Individual movement restrictions (Curfew); Individual movement restrictions (Segmentation of the population)
18	Hungary	2020-01-28	(iii) Healthcare and public health capacity	Personal protective measures (Enhance hand hygiene)
18	Hungary	2020-01-28	(v) Risk communication	Educate and actively communicate with the public (Information campaign)
18	Hungary	2020-01-31	(i) Case identification, contact tracing and related measures	Airport health check (Temperature screening for passengers from China)
18	Hungary	2020-01-31	(iv) Resource allocation	Emergency response mechanisms (Risk management plan)
18	Hungary	2020-02-04	(vi) Social distancing	Return operation of nationals (Return operation of nationals in Wuhan and/or Hubei)
18	Hungary	2020-02-04	(vii) Travel restriction	Airport restriction (Cancellation of international flights)
18	Hungary	2020-02-23	(v) Risk communication	Travel alert and warning (Warning against travel to and return from high risk areas)
18	Hungary	2020-02-24	(i) Case identification, contact tracing and related measures	Airport health check (Temperature screening for passengers from high-risk areas other than China)
18	Hungary	2020-02-26	(v) Risk communication	Educate and actively communicate with the public (Answer to questions)
18	Hungary	2020-02-27	(v) Risk communication	Travel alert and warning (Warning against travel to and return from high risk areas)
18	Hungary	2020-03-01	(vii) Travel restriction	Border restriction (Entry ban to refugees)
18	Hungary	2020-03-02	(iii) Healthcare and public health capacity	Increase availability of PPE (Face masks)
18	Hungary	2020-03-04	(v) Risk communication	Educate and actively communicate with the public (Answer to questions); Educate and actively communicate with the public (Information campaign)
18	Hungary	2020-03-06	(vii) Travel restriction	Border restriction (Entry ban to people from high-risk areas other than China)
18	Hungary	2020-03-07	(iii) Healthcare and public health capacity	Repurpose hospitals (Some hospitals dedicated to covid19 patients)
18	Hungary	2020-03-07	(vi) Social distancing	Mass gathering cancellation (Festivals, faith-based events)
18	Hungary	2020-03-08	(v) Risk communication	Educate and actively communicate with the public (Communication targets protection of vulnerable populations); Educate and actively communicate with the public (Recommendation to reduce contact to hospital patients)
18	Hungary	2020-03-08	(vi) Social distancing	Measures for special populations (Measures to limit contact to hospital patients); Measures for special populations (Measures to limit contact to long-term care facilities)
18	Hungary	2020-03-08	(vii) Travel restriction	Airport restriction (Cancellation of international flights)
18	Hungary	2020-03-09	(vii) Travel restriction	Border restriction (Entry ban to people from high-risk areas other than China)
18	Hungary	2020-03-10	(iv) Resource allocation	Crisis management plans (Repurpose government plans)
18	Hungary	2020-03-11	(iii) Healthcare and public health capacity	Prevent contamination by body fluids (Measures for blood donation)
18	Hungary	2020-03-11	(iv) Resource allocation	Emergency response mechanisms (Risk management plan)
18	Hungary	2020-03-12	(i) Case identification, contact tracing and related measures	Border health check (Quarantine facility for suspected cases, otherwise home quarantine)
18	Hungary	2020-03-12	(iii) Healthcare and public health capacity	Increase healthcare workforce (Travel ban for healthcare professionals)
18	Hungary	2020-03-12	(iv) Resource allocation	Police and army interventions (To enforce quarantine)
18	Hungary	2020-03-12	(vi) Social distancing	Closure of educational institutions (Reduction of excursions, out-of-house events); Closure of educational institutions (Complete closure of universities); Mass gathering cancellation (Limit up to 100 persons); Mass gathering cancellation (Limit up to 500 persons)
18	Hungary	2020-03-12	(vii) Travel restriction	Border restriction (Land border controls); Border restriction (Entry ban to people from China); Border restriction (Entry ban to people from high-risk areas other than China)
18	Hungary	2020-03-13	(iii) Healthcare and public health capacity	Research (Vaccine and antiviral development)
18	Hungary	2020-03-13	(iv) Resource allocation	Emergency response mechanisms (Risk management plan)
18	Hungary	2020-03-13	(v) Risk communication	Educate and actively communicate with the public (Encourage stay at home); Educate and actively communicate with the public (Direct advice to vulnerable populations)
18	Hungary	2020-03-13	(vii) Travel restriction	Border restriction (Entry ban to people from high-risk areas other than China)
18	Hungary	2020-03-14	(vi) Social distancing	Mass gathering cancellation (Implement e-learning)
18	Hungary	2020-03-15	(vi) Social distancing	Mass gathering cancellation (Festivals, faith-based events)
18	Hungary	2020-03-16	(vi) Social distancing	Closure of educational institutions (Complete closure of primary and secondary schools); Mass gathering cancellation (Sport events)
18	Hungary	2020-03-16	(vii) Travel restriction	Border restriction (Entry ban to non-citizens)
18	Hungary	2020-03-17	(iv) Resource allocation	Police and army interventions (To enforce social distancing)
18	Hungary	2020-03-17	(vi) Social distancing	Small gathering cancellation (All non-essential gatherings); Mass gathering cancellation (Limit up to 500 persons); Closure of educational institutions (Complete closure of universities); Mass gathering cancellation (Limit up to 100 persons); Mass gathering cancellation (Cultural places and events); Small gathering cancellation (Closure of restaurants/bars/cafes); Small gathering cancellation (Cl…
18	Hungary	2020-03-17	(vii) Travel restriction	Border restriction (Entry ban to non-citizens)
18	Hungary	2020-03-18	(vi) Social distancing	Measures for special populations (Social institutions)
18	Hungary	2020-03-19	(i) Case identification, contact tracing and related measures	Quarantine (Suspected cases)
18	Hungary	2020-03-19	(iv) Resource allocation	Crisis management plans (Develop all-of-society and business continuity plans)
18	Hungary	2020-03-19	(vi) Social distancing	Measures for special populations (More exposed professionals (not healthcare))
18	Hungary	2020-03-22	(v) Risk communication	Educate and actively communicate with the public (Communication targets protection of vulnerable populations)
18	Hungary	2020-03-23	(iii) Healthcare and public health capacity	Increase availability of PPE (Masks, protective suits)
18	Hungary	2020-03-23	(vi) Social distancing	Measures for public transport (Implement cashless payments in public transport)
18	Hungary	2020-03-24	(iii) Healthcare and public health capacity	Enhance laboratory testing capacity (Increase testing capacity (number tests)); Increase in medical supplies and equipment (Ventilators); Increase availability of PPE (Masks, protective suits, gloves); Increase in medical supplies and equipment (Ban on exportation of medical equipment and drugs)
18	Hungary	2020-03-24	(v) Risk communication	Educate and actively communicate with the public (Coronavirus Information Bulletin)
18	Hungary	2020-03-25	(iii) Healthcare and public health capacity	Increase patient capacity (Emergency hospitals); Increase in medical supplies and equipment (Ban on exportation of medical equipment and drugs); Personal protective measures (Enhance hand hygiene)
18	Hungary	2020-03-25	(viii) Returning to normal life	Re-opening land border (With Romania)
18	Hungary	2020-03-26	(i) Case identification, contact tracing and related measures	Airport health check (Health screening of passengers)
18	Hungary	2020-03-26	(iv) Resource allocation	Receive international help ()
18	Hungary	2020-03-26	(vi) Social distancing	Return operation of nationals (Return operation of nationals in Israel)
18	Hungary	2020-03-28	(iii) Healthcare and public health capacity	Increase availability of PPE (PPE (not specified)); Increase healthcare workforce (Ease transport of health workers)
18	Hungary	2020-03-28	(iv) Resource allocation	Police and army interventions (To enforce curfew)
18	Hungary	2020-03-28	(v) Risk communication	Educate and actively communicate with the public (Promote the 2m distance); Actively communicate with healthcare professionals (Provide documentation)
18	Hungary	2020-03-28	(vi) Social distancing	Small gathering cancellation (Closure of restaurants/bars/cafes); Special measures for certain establishments (Food services); Measures for special populations (Measures to limit contact to the elderly)
18	Hungary	2020-03-28	(vii) Travel restriction	Individual movement restrictions (Non-essential movements forbidden)
18	Hungary	2020-03-29	(iii) Healthcare and public health capacity	Increase availability of PPE (Increased number of PPE (masks))
18	Hungary	2020-03-29	(v) Risk communication	Educate and actively communicate with the public (Answer to questions)
18	Hungary	2020-03-30	(iii) Healthcare and public health capacity	Increase healthcare workforce (Ease transport of health workers)
18	Hungary	2020-04-02	(viii) Returning to normal life	Re-opening land border (With Slovakia); Re-opening land border (with Austria)
18	Hungary	2020-04-03	(i) Case identification, contact tracing and related measures	Airport health check (Temperature screening for all passengers)
18	Hungary	2020-04-04	(vi) Social distancing	Measures for special populations (More exposed professionals (not healthcare))
18	Hungary	2020-04-06	(iv) Resource allocation	Provide international help (Donate PPE); Crisis management plans (State aid, taxation�and social security)
18	Hungary	2020-04-06	(vi) Social distancing	Measures for special populations (More exposed professionals (not healthcare)); Special measures for certain establishments (Residential social institutions)
18	Hungary	2020-04-09	(vii) Travel restriction	National lockdown ()
18	Hungary	2020-04-15	(vi) Social distancing	Special measures for certain establishments (Measure for cashless payments)
18	Hungary	2020-04-22	(ii) Environmental measures	Environmental cleaning and disinfection (Nursing homes)
18	Hungary	2020-04-22	(iv) Resource allocation	Crisis management plans (Develop all-of-society and business continuity plans)
18	Hungary	2020-04-23	(viii) Returning to normal life	Re-opening land border (With Serbia)
18	Hungary	2020-04-24	(iii) Healthcare and public health capacity	Increase availability of PPE (Gloves, face masks); Increase in medical supplies and equipment (Devices for ventilators)
18	Hungary	2020-04-24	(viii) Returning to normal life	Re-opening land border (One crossing with Austria)
18	Hungary	2020-04-25	(iii) Healthcare and public health capacity	Increase availability of PPE (Face masks, protective clothing); Increase in medical supplies and equipment (Ventilators)
19	Iceland	2020-01-24	(i) Case identification, contact tracing and related measures	Airport health check (Specific health channel for travellers); Airport health check (Health screening of passengers)
19	Iceland	2020-01-27	(iv) Resource allocation	Emergency response mechanisms (Risk management plan)
19	Iceland	2020-01-31	(i) Case identification, contact tracing and related measures	Enhance detection system (Targeted testing)
19	Iceland	2020-01-31	(v) Risk communication	Educate and actively communicate with the public (Guidance for frontline service staff)
19	Iceland	2020-02-06	(v) Risk communication	Educate and actively communicate with the public (Answer to questions); Educate and actively communicate with the public (Health alert notice to international travellers)
19	Iceland	2020-02-28	(iv) Resource allocation	Emergency response mechanisms (Risk management plan)
19	Iceland	2020-02-29	(i) Case identification, contact tracing and related measures	Quarantine (All incomings from high-risk areas)
19	Iceland	2020-03-02	(v) Risk communication	Actively communicate with healthcare professionals (Encourage healthcare workwers to avoid travel)
19	Iceland	2020-03-06	(iv) Resource allocation	Emergency response mechanisms (Declare state of emergency)
19	Iceland	2020-03-10	(iv) Resource allocation	Crisis management plans (Develop all-of-society and business continuity plans)
19	Iceland	2020-03-12	(i) Case identification, contact tracing and related measures	Quarantine (Nationals coming from high-risk areas)
19	Iceland	2020-03-13	(i) Case identification, contact tracing and related measures	Quarantine (All incomings from high-risk areas); Surveillance (Implement sentinel study)
19	Iceland	2020-03-13	(v) Risk communication	Educate and actively communicate with the public (Answer to questions); Educate and actively communicate with the public (Direct government communication)
19	Iceland	2020-03-14	(i) Case identification, contact tracing and related measures	Quarantine (Nationals coming from high-risk areas)
19	Iceland	2020-03-14	(v) Risk communication	Educate and actively communicate with the public (Discourage non-essential travels); Travel alert and warning (Travel alert); Call for return of nationals living abroad (Governmental support provided)
19	Iceland	2020-03-16	(vi) Social distancing	Mass gathering cancellation (Cultural places and events); Work safety protocols (); Closure of educational institutions (Complete closure of primary and secondary schools); Closure of educational institutions (Complete closure of universities); Closure of educational institutions (Partial closure of primary schools and pre schools); Mass gathering cancellation (Limit up to 100 persons); Mass gath…
19	Iceland	2020-03-18	(vii) Travel restriction	Border restriction (Entry ban to people from high-risk areas other than China)
19	Iceland	2020-03-19	(i) Case identification, contact tracing and related measures	Quarantine (All incomings)
19	Iceland	2020-03-20	(v) Risk communication	Actively communicate with stakeholders (Guidelines)
19	Iceland	2020-03-20	(vii) Travel restriction	Border restriction (Entry ban to non-citizens)
19	Iceland	2020-03-21	(iv) Resource allocation	Crisis management plans (Develop all-of-society and business continuity plans)
19	Iceland	2020-03-24	(vi) Social distancing	Small gathering cancellation (Limit up to 20 persons)
19	Iceland	2020-04-21	(iv) Resource allocation	Crisis management plans (Develop all-of-society and business continuity plans)
19	Iceland	2020-04-24	(i) Case identification, contact tracing and related measures	Quarantine (All incomings)
20	India	2020-01-17	(v) Risk communication	Travel alert and warning (Warning against travel to and return from high risk areas)
20	India	2020-01-24	(i) Case identification, contact tracing and related measures	Activate case notification (Covid-19 as a notifiable disease)
20	India	2020-01-25	(ii) Environmental measures	Environmental cleaning and disinfection (Guidelines for Infection Prevention and Control in Healthcare Facilities)
20	India	2020-01-25	(v) Risk communication	Travel alert and warning (Warning against travel to and return from high risk areas)
20	India	2020-02-01	(vi) Social distancing	Return operation of nationals (Return operation of nationals in Wuhan and/or Hubei)
20	India	2020-02-05	(i) Case identification, contact tracing and related measures	Quarantine (All incomings from high-risk areas)
20	India	2020-02-05	(v) Risk communication	Travel alert and warning (Warning against travel to and return from high risk areas)
20	India	2020-02-05	(vii) Travel restriction	Border restriction (Entry ban to people from China)
20	India	2020-02-26	(v) Risk communication	Travel alert and warning (Warning against travel to and return from high risk areas)
20	India	2020-02-27	(vi) Social distancing	Return operation of nationals (Return operation of nationals in Wuhan and/or Hubei)
20	India	2020-03-02	(i) Case identification, contact tracing and related measures	Quarantine (All incomings from high-risk areas)
20	India	2020-03-02	(v) Risk communication	Travel alert and warning (Warning against travel to and return from high risk areas)
20	India	2020-03-02	(vii) Travel restriction	Border restriction (Entry ban to people from high-risk areas other than China)
20	India	2020-03-03	(i) Case identification, contact tracing and related measures	Airport health check (Temperature screening for passengers from high-risk areas other than China)
20	India	2020-03-03	(vii) Travel restriction	Border restriction (Entry ban to people from high-risk areas other than China)
20	India	2020-03-05	(i) Case identification, contact tracing and related measures	Border health check (Test at the border)
20	India	2020-03-06	(i) Case identification, contact tracing and related measures	Airport health check (Temperature screening for all passengers)
20	India	2020-03-10	(i) Case identification, contact tracing and related measures	Airport health check (Health certificate requested); Quarantine (All incomings from high-risk areas); Border health check (For international cruise/merchandise boat personal)
20	India	2020-03-10	(vii) Travel restriction	Border restriction (Entry ban to people from high-risk areas other than China)
20	India	2020-03-11	(v) Risk communication	Educate and actively communicate with the public (Respiratory etiquette); Educate and actively communicate with the public (Encourage self-initiated quarantine)
20	India	2020-03-13	(i) Case identification, contact tracing and related measures	Quarantine (All incomings from high-risk areas)
20	India	2020-03-13	(vii) Travel restriction	Border restriction (Entry ban to non-citizens)
20	India	2020-03-14	(iv) Resource allocation	Emergency response mechanisms (Risk management plan)
20	India	2020-03-15	(i) Case identification, contact tracing and related measures	Restricted testing (Patients with symptoms or and epidemiological link); Surveillance (Implement sentinel study)
20	India	2020-03-15	(iii) Healthcare and public health capacity	Prevent contamination by body fluids (Precautions for handling and disposal of dead bodies)
20	India	2020-03-15	(vi) Social distancing	Mass gathering cancellation (Cultural places and events)
20	India	2020-03-15	(vii) Travel restriction	Border restriction (Close land border to prevent virus spread); Border restriction (Entry ban to non-citizens)
20	India	2020-03-16	(v) Risk communication	Educate and actively communicate with the public (Encourage private sector organizations/employers to allow employees to work from home wherever feasible.); Educate and actively communicate with the public (Encourage hand hygiene); Educate and actively communicate with the public (Promote the 1m distance); Educate and actively communicate with the public (Answer to questions)
20	India	2020-03-16	(vi) Social distancing	Mass gathering cancellation (Cultural places and events); Closure of educational institutions (Complete closure of all educational institutions); Mass gathering cancellation (Conferences, meetings, trade fairs, etc.); Mass gathering cancellation (Festivals, faith-based events); Mass gathering cancellation (Sport events); Mass gathering cancellation (Place of worship)
20	India	2020-03-17	(iii) Healthcare and public health capacity	Enhance laboratory testing capacity (Increase laboratory facilities)
20	India	2020-03-17	(v) Risk communication	Actively communicate with healthcare professionals (Sensitization of hospital, medico-social and liberal health professionals)
20	India	2020-03-17	(vii) Travel restriction	Airport restriction (Landing bans on aircrafts from high risk areas)
20	India	2020-03-18	(i) Case identification, contact tracing and related measures	Quarantine (All incomings from high-risk areas); Airport health check (Health screening of passengers)
20	India	2020-03-18	(iii) Healthcare and public health capacity	Enhance laboratory testing capacity (Increase laboratory facilities)
20	India	2020-03-18	(vii) Travel restriction	Airport restriction (Landing bans on aircrafts from high risk areas)
20	India	2020-03-20	(i) Case identification, contact tracing and related measures	Border health check (For international cruise/merchandise boat personal); Enhance detection system (Extended testing)
20	India	2020-03-20	(iii) Healthcare and public health capacity	Increase patient capacity (Postponement of non-essential care and non-urgent operations in hospitals); Increase isolation and quarantine facilities (); Increase healthcare workforce (Mobilization of domestic resources for health)
20	India	2020-03-20	(iv) Resource allocation	Crisis management plans (Risk management plan)
20	India	2020-03-20	(v) Risk communication	Actively communicate with healthcare professionals (Recommend to prepare to receive patients)
20	India	2020-03-21	(iii) Healthcare and public health capacity	Enhance laboratory testing capacity (Increase laboratory facilities)
20	India	2020-03-21	(v) Risk communication	Educate and actively communicate with the public (WhatsApp bot)
20	India	2020-03-22	(iii) Healthcare and public health capacity	Case management (Hospitals prepared to treat)
20	India	2020-03-22	(v) Risk communication	Educate and actively communicate with the public (Encourage stay at home)
20	India	2020-03-22	(vii) Travel restriction	Airport restriction (Cancellation of international flights)
20	India	2020-03-23	(v) Risk communication	Actively communicate with healthcare professionals (Advisory on the use of hydroxy-chloroquin as prophylaxis for SARS-CoV-2 infection)
20	India	2020-03-24	(iii) Healthcare and public health capacity	Enhance laboratory testing capacity (Decrease time between test and result)
20	India	2020-03-24	(v) Risk communication	Actively communicate with healthcare professionals (Guidelines)
20	India	2020-03-25	(iii) Healthcare and public health capacity	Increase healthcare workforce (Train medical staff specially for covid-19)
20	India	2020-03-25	(v) Risk communication	Actively communicate with healthcare professionals (Role of Frontline Workers in Prevention and Management of CORONA VIRUS)
20	India	2020-03-25	(vii) Travel restriction	National lockdown (for 21 days)
20	India	2020-03-26	(iv) Resource allocation	Crisis management plans (Develop all-of-society and business continuity plans); The government provide assistance to vulnerable populations (The government provides food assistance); Crisis management plans (State aid, taxation�and social security)
20	India	2020-03-26	(v) Risk communication	Educate and actively communicate with the public (Hydroxychloroquine now a schedule H1 drug, can be sold on prescription only)
20	India	2020-03-28	(v) Risk communication	Actively communicate with healthcare professionals (Sensitization of hospital, medico-social and liberal health professionals)
21	Indonesia	2020-01-22	(i) Case identification, contact tracing and related measures	Airport health check (Temperature screening for all passengers)
21	Indonesia	2020-02-02	(vi) Social distancing	Return operation of nationals (Return operation of nationals in Wuhan and/or Hubei)
21	Indonesia	2020-02-05	(vii) Travel restriction	Airport restriction (Cancellation of international flights)
21	Indonesia	2020-02-24	(vi) Social distancing	Return operation of nationals (Return operation of nationals on the Diamond Princess cruise ship)
21	Indonesia	2020-03-02	(v) Risk communication	Educate and actively communicate with the public (Direct government communication)
21	Indonesia	2020-03-08	(vii) Travel restriction	Border restriction (Entry ban for people from high-risk areas other than China)
21	Indonesia	2020-03-12	(vi) Social distancing	Work safety protocols ()
21	Indonesia	2020-03-13	(iii) Healthcare and public health capacity	Increase patient capacity (Increase number of medical institutions)
21	Indonesia	2020-03-13	(iv) Resource allocation	Emergency response mechanisms (Risk management plan)
21	Indonesia	2020-03-13	(vii) Travel restriction	Non-essential travels forbidden ()
21	Indonesia	2020-03-14	(iv) Resource allocation	Emergency response mechanisms (Risk management plan)
21	Indonesia	2020-03-15	(v) Risk communication	Educate and actively communicate with the public (Recommendation for home office)
21	Indonesia	2020-03-15	(vi) Social distancing	Mass gathering cancellation (Place of worship)
21	Indonesia	2020-03-17	(iv) Resource allocation	Emergency response mechanisms (Declare state of emergency)
21	Indonesia	2020-03-17	(v) Risk communication	Educate and actively communicate with the public (Call for return of nationals living abroad); Travel alert and warning (Warning against travel to and return from high risk areas)
21	Indonesia	2020-03-18	(iii) Healthcare and public health capacity	Increase patient capacity (Increase number of medical institutions)
21	Indonesia	2020-03-18	(v) Risk communication	Educate and actively communicate with the public (Answer to questions)
21	Indonesia	2020-03-19	(iii) Healthcare and public health capacity	Increase availability of PPE (Face masks and hand sanitizer)
21	Indonesia	2020-03-20	(iii) Healthcare and public health capacity	Increase in medical supplies and equipment (Import); Increase availability of PPE (Face masks, gloves, protective clothing, goggles, shoe cover)
21	Indonesia	2020-03-20	(vii) Travel restriction	Border restriction (Entry ban to people from high-risk areas other than China)
21	Indonesia	2020-03-22	(iii) Healthcare and public health capacity	Increase patient capacity (Emergency hospitals)
21	Indonesia	2020-03-23	(iii) Healthcare and public health capacity	Increase patient capacity (Emergency hospitals)
22	Ireland	2020-02-11	(iii) Healthcare and public health capacity	Increase availability of PPE (PPE (not specified))
22	Ireland	2020-02-11	(v) Risk communication	Educate and actively communicate with the public (Encourage self-initiated quarantine)
22	Ireland	2020-02-20	(i) Case identification, contact tracing and related measures	Activate case notification (Covid-19 as a notifiable disease)
22	Ireland	2020-02-26	(v) Risk communication	Educate and actively communicate with the public (Respiratory etiquette)
22	Ireland	2020-02-28	(i) Case identification, contact tracing and related measures	Tracing and tracking (Contact tracing)
22	Ireland	2020-03-02	(iii) Healthcare and public health capacity	Increase availability of PPE (Face masks)
22	Ireland	2020-03-06	(vi) Social distancing	Measures for special populations (Measures to limit contact to hospital patients)
22	Ireland	2020-03-10	(v) Risk communication	Educate and actively communicate with the public (Encourage self-initiated quarantine)
22	Ireland	2020-03-12	(iii) Healthcare and public health capacity	Increase in medical supplies and equipment (Ventilators)
22	Ireland	2020-03-12	(v) Risk communication	Educate and actively communicate with the public (Recommendation for home office); Educate and actively communicate with the public (Encourage stay at home); Educate and actively communicate with the public (Encourage self-initiated quarantine)
22	Ireland	2020-03-12	(vi) Social distancing	Closure of educational institutions (Complete closure of kindergartens); Closure of educational institutions (Complete closure of primary and secondary schools); Closure of educational institutions (Complete closure of universities); Mass gathering cancellation (Cultural places and events); Mass gathering cancellation (Limit up to 100 persons); Mass gathering cancellation (Limit up to 500 persons…
22	Ireland	2020-03-13	(v) Risk communication	Educate and actively communicate with the public (Information campaign); Educate and actively communicate with the public (Recommendation for home office); Educate and actively communicate with the public (Respiratory etiquette)
22	Ireland	2020-03-15	(vi) Social distancing	Small gathering cancellation (Closure of restaurants/bars/cafes)
22	Ireland	2020-03-16	(iii) Healthcare and public health capacity	Enhance laboratory testing capacity (Increase testing capacity (number tests))
22	Ireland	2020-03-16	(iv) Resource allocation	Emergency response mechanisms (Risk management plan)
22	Ireland	2020-03-16	(v) Risk communication	Travel alert and warning (Warning against travel to and return from high risk areas)
22	Ireland	2020-03-17	(iii) Healthcare and public health capacity	Increase healthcare workforce (Mobilization of domestic resources for health)
22	Ireland	2020-03-17	(iv) Resource allocation	Emergency laws (Law on health)
22	Ireland	2020-03-17	(vi) Social distancing	Mass gathering cancellation (Festivals, faith-based events)
22	Ireland	2020-03-19	(iv) Resource allocation	Emergency response mechanisms (Risk management plan)
22	Ireland	2020-03-19	(v) Risk communication	Educate and actively communicate with the public (Promote the 2m distance)
22	Ireland	2020-03-20	(vii) Travel restriction	Individual movement restrictions (Non-essential movements forbidden); Non-essential travels forbidden (Emergency legislation passed to restrict individual travel)
22	Ireland	2020-03-24	(iii) Healthcare and public health capacity	Repurpose hospitals (Requisition private hospitals)
22	Ireland	2020-03-24	(vi) Social distancing	Mass gathering cancellation (Place of worship); Mass gathering cancellation (Sport events); Small gathering cancellation (Closure of non-essential shops); Small gathering cancellation (Closure of restaurants/bars/cafes)
23	Italy	2020-01-21	(i) Case identification, contact tracing and related measures	Surveillance (Implement sentinel study)
23	Italy	2020-01-22	(i) Case identification, contact tracing and related measures	Airport health check (Specific health channel for travellers)
23	Italy	2020-01-22	(iv) Resource allocation	Emergency response mechanisms (Risk management plan)
23	Italy	2020-01-23	(v) Risk communication	Actively communicate with healthcare professionals (Sensitization of hospital, medico-social and liberal health professionals)
23	Italy	2020-01-25	(v) Risk communication	Actively communicate with stakeholders ()
23	Italy	2020-01-27	(v) Risk communication	Educate and actively communicate with the public (Answer to questions)
23	Italy	2020-01-30	(v) Risk communication	Educate and actively communicate with the public (Answer to questions)
23	Italy	2020-01-31	(iv) Resource allocation	Emergency response mechanisms (Declare state of emergency)
23	Italy	2020-02-03	(vi) Social distancing	Return operation of nationals (Return operation of nationals in Wuhan and/or Hubei)
23	Italy	2020-02-04	(i) Case identification, contact tracing and related measures	Border health check (All airports and all harbors)
23	Italy	2020-02-04	(v) Risk communication	Educate and actively communicate with the public (Direct government communication)
23	Italy	2020-02-07	(v) Risk communication	Educate and actively communicate with the public (Information campaign)
23	Italy	2020-02-08	(i) Case identification, contact tracing and related measures	Quarantine (Nationals who travelled to at risk areas)
23	Italy	2020-02-21	(i) Case identification, contact tracing and related measures	Quarantine (Mandatory for contacts)
23	Italy	2020-02-25	(v) Risk communication	Educate and actively communicate with the public (Information campaign)
23	Italy	2020-02-25	(vi) Social distancing	Closure of educational institutions (Extracurriculars cancelled)
23	Italy	2020-02-28	(iii) Healthcare and public health capacity	Increase availability of PPE (Face masks)
23	Italy	2020-02-29	(iv) Resource allocation	Crisis management plans (Develop all-of-society and business continuity plans)
23	Italy	2020-03-01	(v) Risk communication	Educate and actively communicate with the public (Information campaign)
23	Italy	2020-03-02	(v) Risk communication	Educate and actively communicate with the public (Answer to questions)
23	Italy	2020-03-04	(v) Risk communication	Actively communicate with stakeholders (Promote hygiene measures and social distancing)
23	Italy	2020-03-05	(vi) Social distancing	Closure of educational institutions (Complete closure of all educational institutions); Mass gathering cancellation (Cultural places and events); Mass gathering cancellation (Conferences, meetings, trade fairs, etc.); Closure of educational institutions (Extracurriculars cancelled); Special measures for certain establishments (Emergeny rooms hospitals); Measures for special populations (Measures …
23	Italy	2020-03-07	(iii) Healthcare and public health capacity	Increase healthcare workforce (Mobilization of domestic resources for health)
23	Italy	2020-03-08	(ii) Environmental measures	Environmental cleaning and disinfection (Public transport)
23	Italy	2020-03-08	(iii) Healthcare and public health capacity	Reduce the burden on health system (Promote self-initiated isolation of people with mild respiratory symptoms); Personal protective measures (Enhance hand hygiene)
23	Italy	2020-03-08	(vi) Social distancing	Mass gathering cancellation (Cultural places and events); Mass gathering cancellation (Conferences, meetings, trade fairs, etc.); Special measures for certain establishments (Food services); Mass gathering cancellation (Sport events); Special measures for certain establishments (Shops); Special measures for certain establishments (Gyms, swimming pools and sports centers); Special measures for cer…
23	Italy	2020-03-09	(iv) Resource allocation	Police and army interventions (To enforce travel restriction)
23	Italy	2020-03-09	(vii) Travel restriction	National lockdown ()
23	Italy	2020-03-10	(v) Risk communication	Educate and actively communicate with the public (Direct advice to vulnerable populations); Educate and actively communicate with the public (Encourage stay at home)
23	Italy	2020-03-11	(v) Risk communication	Educate and actively communicate with the public (Information campaign)
23	Italy	2020-03-14	(vi) Social distancing	Work safety protocols ()
23	Italy	2020-03-17	(v) Risk communication	Educate and actively communicate with the public (Information campaign)
23	Italy	2020-03-18	(i) Case identification, contact tracing and related measures	Quarantine (All incomings)
23	Italy	2020-03-20	(iii) Healthcare and public health capacity	Reduce the burden on health system (Ease prescription of regular medical products for patients)
23	Italy	2020-03-20	(vi) Social distancing	Small gathering cancellation (Closure of non-essential public places)
23	Italy	2020-03-20	(vii) Travel restriction	Individual movement restrictions (No movements allowed before and during holidays)
23	Italy	2020-03-22	(vi) Social distancing	Small gathering cancellation (Closure of non-essential working places); Small gathering cancellation (Closure of non-essential shops)
23	Italy	2020-03-22	(vii) Travel restriction	Individual movement restrictions (Non-essential movements forbidden)
23	Italy	2020-03-26	(iv) Resource allocation	Police and army interventions (To enforce lockdown)
23	Italy	2020-03-28	(iv) Resource allocation	Crisis management plans (Develop all-of-society and business continuity plans)
23	Italy	2020-03-30	(iii) Healthcare and public health capacity	Increase availability of PPE (Face masks)
23	Italy	2020-04-01	(iii) Healthcare and public health capacity	Research (Health research)
23	Italy	2020-04-01	(vii) Travel restriction	National lockdown (Extended)
23	Italy	2020-04-06	(vi) Social distancing	Closure of educational institutions (Rules for exams)
23	Italy	2020-04-09	(iii) Healthcare and public health capacity	Increase healthcare workforce (Mobilization of domestic resources for health)
23	Italy	2020-04-10	(v) Risk communication	Educate and actively communicate with the public (Press conference - Extention measures confinement)
23	Italy	2020-04-14	(viii) Returning to normal life	Re-opening of shops (Libraries, stationery stores and shops for babies and children)
23	Italy	2020-04-17	(i) Case identification, contact tracing and related measures	Tracing and tracking (Contact tracking)
23	Italy	2020-04-20	(iii) Healthcare and public health capacity	Increase healthcare workforce (Mobilization of domestic resources for health)
23	Italy	2020-04-21	(iii) Healthcare and public health capacity	Increase patient capacity (Increase number of medical institutions)
23	Italy	2020-04-21	(iv) Resource allocation	Crisis management plans (Financial aid for health system)
24	Japan	2020-01-21	(v) Risk communication	Travel alert and warning (Travel alert level 1); Travel alert and warning (Travel alert level 2)
24	Japan	2020-01-23	(v) Risk communication	Travel alert and warning (Travel alert level 2)
24	Japan	2020-01-24	(v) Risk communication	Travel alert and warning (Travel alert level 3); Call for return of nationals living abroad (Wuhan)
24	Japan	2020-01-25	(v) Risk communication	Educate and actively communicate with the public (Answer to questions)
24	Japan	2020-01-27	(i) Case identification, contact tracing and related measures	Border health check (Health screening)
24	Japan	2020-01-27	(vi) Social distancing	Return operation of nationals (Return operation of nationals in Wuhan and/or Hubei)
24	Japan	2020-01-28	(i) Case identification, contact tracing and related measures	Activate case notification (Covid-19 as a notifiable disease); Quarantine (Suspected cases)
24	Japan	2020-01-29	(iii) Healthcare and public health capacity	Increase healthcare workforce (Train medical staff specially for covid-19)
24	Japan	2020-01-29	(vi) Social distancing	Return operation of nationals (Return operation of nationals in Wuhan and/or Hubei)
24	Japan	2020-01-30	(iv) Resource allocation	Emergency response mechanisms (Risk management plan)
24	Japan	2020-01-31	(iv) Resource allocation	Emergency response mechanisms (Disaster Relief for prevention of spread of the infection); Emergency response mechanisms (Risk management plan)
24	Japan	2020-01-31	(vi) Social distancing	Return operation of nationals (Return operation of nationals in Wuhan and/or Hubei)
24	Japan	2020-02-01	(i) Case identification, contact tracing and related measures	Enhance detection system (Extended testing)
24	Japan	2020-02-01	(vii) Travel restriction	Border restriction (Entry ban to infected persons); Border restriction (Entry ban to people with a travel history to China); Border restriction (Entry ban to people from China)
24	Japan	2020-02-06	(iv) Resource allocation	Provide international help (Assistance on the cruise ship Diamond Princess)
24	Japan	2020-02-06	(vii) Travel restriction	Port and ship restriction (Deny entry to boats with more than 100 passengers)
24	Japan	2020-02-07	(vii) Travel restriction	Airport restriction (Cancellation of international flights)
24	Japan	2020-02-08	(vi) Social distancing	Return operation of nationals (Return operation of nationals in Wuhan and/or Hubei)
24	Japan	2020-02-12	(iv) Resource allocation	Crisis management plans (Develop all-of-society and business continuity plans)
24	Japan	2020-02-13	(i) Case identification, contact tracing and related measures	Quarantine (Asymptomatic carriers)
24	Japan	2020-02-13	(iii) Healthcare and public health capacity	Enhance laboratory testing capacity (Increase testing capacity (number tests)); Increase patient capacity (Increase number of medical institutions); Research (Simple diagnostic kits, antiviral drugs, vaccines); Increase patient capacity (Beds); Increase availability of PPE (Face masks); Increase healthcare workforce (Mobilization of domestic resources for health)
24	Japan	2020-02-13	(iv) Resource allocation	Crisis management plans (Develop all-of-society and business continuity plans); Provide international help (Donating isolated viruses around the world for further research and PPE for Asian Countries)
24	Japan	2020-02-13	(vii) Travel restriction	Border restriction (Entry ban to people from high-risk areas other than China)
24	Japan	2020-02-14	(iii) Healthcare and public health capacity	Increase patient capacity (Increase medical consultation capacity); Increase patient capacity (Increase number of medical institutions)
24	Japan	2020-02-14	(v) Risk communication	Travel alert and warning (Travel alert level 3); Educate and actively communicate with the public (Encourage hand hygiene); Educate and actively communicate with the public (Respiratory etiquette); Educate and actively communicate with the public (Discourage gathering)
24	Japan	2020-02-16	(iii) Healthcare and public health capacity	Increase patient capacity (Increase number of medical institutions)
24	Japan	2020-02-16	(iv) Resource allocation	Emergency response mechanisms (Declare state of emergency); Crisis management plans (Develop all-of-society and business continuity plans)
24	Japan	2020-02-17	(v) Risk communication	Actively communicate with healthcare professionals (Sensitization of hospital, medico-social and liberal health professionals)
24	Japan	2020-02-17	(vi) Social distancing	Return operation of nationals (Return operation of nationals in Wuhan and/or Hubei); Mass gathering cancellation (Festivals, faith-based events); Mass gathering cancellation (Sport events)
24	Japan	2020-02-18	(iii) Healthcare and public health capacity	Reduce the burden on health system (Promote self-initiated isolation of people with mild respiratory symptoms)
24	Japan	2020-02-18	(v) Risk communication	Actively communicate with stakeholders (Risk assessment before an event); Actively communicate with stakeholders (Flexibilization of working hours/school hours); Educate and actively communicate with the public (Recommendation for home office)
24	Japan	2020-02-23	(i) Case identification, contact tracing and related measures	Tracing and tracking (Contact tracking)
24	Japan	2020-02-23	(iii) Healthcare and public health capacity	Research (Clinical trials on COVID-19)
24	Japan	2020-02-25	(i) Case identification, contact tracing and related measures	Tracing and tracking (Contact tracing); Quarantine (Contact persons)
24	Japan	2020-02-25	(iii) Healthcare and public health capacity	Case management (Prioritize care)
24	Japan	2020-02-25	(v) Risk communication	Educate and actively communicate with the public (Respiratory etiquette); Educate and actively communicate with the public (Discourage gathering); Educate and actively communicate with the public (Promote health check if respiratory symptoms); Educate and actively communicate with the public (Encourage sick leave if any symptoms); Educate and actively communicate with the public (); Educate and a…
24	Japan	2020-02-26	(v) Risk communication	Actively communicate with stakeholders (Encourage event cancellation)
24	Japan	2020-02-27	(v) Risk communication	Travel alert and warning (Travel alert level 2)
24	Japan	2020-02-27	(vi) Social distancing	Closure of educational institutions (Complete closure of all educational institutions)
24	Japan	2020-03-01	(iii) Healthcare and public health capacity	Increase availability of PPE (Face masks); Increase patient capacity (Beds)
24	Japan	2020-03-01	(v) Risk communication	Educate and actively communicate with the public (Information campaign); Actively communicate with stakeholders (Risk assessment before an event); Educate and actively communicate with the public (Answer to questions)
24	Japan	2020-03-02	(vi) Social distancing	Closure of educational institutions (Complete closure of primary and secondary schools); Mass gathering cancellation (Cultural places and events)
24	Japan	2020-03-05	(i) Case identification, contact tracing and related measures	Quarantine (All incomings from high-risk areas)
24	Japan	2020-03-05	(iii) Healthcare and public health capacity	Increase availability of PPE (Face masks)
24	Japan	2020-03-07	(vii) Travel restriction	Border restriction (Entry ban to people from high-risk areas other than China)
24	Japan	2020-03-09	(i) Case identification, contact tracing and related measures	Quarantine (All incomings from high-risk areas)
24	Japan	2020-03-09	(iii) Healthcare and public health capacity	Case management (Hospitals prepared to treat)
24	Japan	2020-03-09	(vii) Travel restriction	Airport restriction (Cancellation of international flights)
24	Japan	2020-03-10	(iv) Resource allocation	Crisis management plans (Develop all-of-society and business continuity plans); Crisis management plans (State aid, taxation�and social security)
24	Japan	2020-03-10	(v) Risk communication	Educate and actively communicate with the public (Promote the 2m distance); Actively communicate with stakeholders (Risk assessment before an event)
24	Japan	2020-03-11	(iv) Resource allocation	Crisis management plans (Develop all-of-society and business continuity plans)
24	Japan	2020-03-11	(vii) Travel restriction	Border restriction (Entry ban to people from China); Border restriction (Entry ban to people from high-risk areas other than China)
24	Japan	2020-03-15	(iv) Resource allocation	Measures to ensure security of supply (Fixing price for specific protective products)
24	Japan	2020-03-18	(i) Case identification, contact tracing and related measures	Quarantine (All incomings from high-risk areas)
24	Japan	2020-03-18	(iii) Healthcare and public health capacity	Enhance laboratory testing capacity (Decrease time between test and result)
24	Japan	2020-03-18	(iv) Resource allocation	Crisis management plans (Develop all-of-society and business continuity plans)
24	Japan	2020-03-18	(v) Risk communication	Travel alert and warning (Travel alert level 1)
24	Japan	2020-03-19	(vii) Travel restriction	Border restriction (Entry ban to people from high-risk areas other than China)
24	Japan	2020-03-21	(i) Case identification, contact tracing and related measures	Quarantine (All incomings from high-risk areas)
24	Japan	2020-03-21	(vii) Travel restriction	Border restriction (Entry ban to people from high-risk areas other than China)
24	Japan	2020-03-22	(v) Risk communication	Travel alert and warning (Travel alert level 2)
24	Japan	2020-03-24	(vi) Social distancing	Mass gathering cancellation (Sport events)
24	Japan	2020-03-24	(vii) Travel restriction	Airport restriction (Landing bans on aircrafts from high risk areas); Border restriction (Entry ban to people from high-risk areas other than China)
24	Japan	2020-03-25	(v) Risk communication	Travel alert and warning (Travel alert level 2)
24	Japan	2020-03-26	(i) Case identification, contact tracing and related measures	Quarantine (All incomings from high-risk areas); Border health check (Test at the border)
24	Japan	2020-03-26	(iv) Resource allocation	Emergency response mechanisms (Risk management plan)
24	Japan	2020-03-27	(vii) Travel restriction	Border restriction (Entry ban to people from high-risk areas other than China)
24	Japan	2020-03-28	(i) Case identification, contact tracing and related measures	Quarantine (All incomings from high-risk areas); Enhance detection system (Targeted testing)
24	Japan	2020-03-31	(iii) Healthcare and public health capacity	Enhance laboratory testing capacity (Increase testing capacity (number tests))
24	Japan	2020-03-31	(v) Risk communication	Travel alert and warning (Travel alert level 3); Travel alert and warning (Travel alert level 2)
24	Japan	2020-03-31	(vii) Travel restriction	Border restriction (Entry ban to people from high-risk areas other than China)
24	Japan	2020-04-06	(v) Risk communication	Educate and actively communicate with the public (Encourage self-initiated quarantine)
24	Japan	2020-04-07	(iv) Resource allocation	Provide international help (Funding to support global efforts)
24	Japan	2020-04-22	(v) Risk communication	Educate and actively communicate with the public (Promote social distancing measures)
24	Japan	2020-04-23	(v) Risk communication	Educate and actively communicate with the public (Information campaign); Actively communicate with stakeholders (Leaflets)
24	Japan	2020-04-27	(iii) Healthcare and public health capacity	Increase isolation and quarantine facilities (For nationals incoming)
24	Japan	2020-04-29	(vii) Travel restriction	Border restriction (Entry ban to people from high-risk areas other than China)
24	Japan	2020-05-02	(iii) Healthcare and public health capacity	Increase availability of PPE (Protective gears, face masks, googgles)
24	Japan	2020-05-04	(v) Risk communication	Educate and actively communicate with the public (Encourage self-initiated quarantine)
25	Kazakhstan	2020-01-06	(i) Case identification, contact tracing and related measures	Airport health check (Temperature screening for passengers from China); Border health check (Temperature screening and questionnaire)
25	Kazakhstan	2020-01-28	(vii) Travel restriction	Border restriction (Entry ban to people from China)
25	Kazakhstan	2020-01-29	(vii) Travel restriction	Border restriction (Ban on passenger transport from China); Border restriction (Entry ban to people from China)
25	Kazakhstan	2020-02-01	(vii) Travel restriction	Border restriction (Ban on passenger transport from China)
25	Kazakhstan	2020-02-02	(vi) Social distancing	Return operation of nationals (Return operation of nationals in Wuhan and/or Hubei)
25	Kazakhstan	2020-02-03	(vii) Travel restriction	Airport restriction (Landing bans on aircrafts from high risk areas)
25	Kazakhstan	2020-02-10	(vii) Travel restriction	Border restriction (Force departure of Chinese nationals)
25	Kazakhstan	2020-02-11	(vi) Social distancing	Return operation of nationals (Return operation of nationals in China)
25	Kazakhstan	2020-02-12	(vii) Travel restriction	Border restriction (Force departure of Chinese nationals)
25	Kazakhstan	2020-03-01	(i) Case identification, contact tracing and related measures	Quarantine (All incomings from high-risk areas); Surveillance (Implement community-based surveillance)
25	Kazakhstan	2020-03-01	(vii) Travel restriction	Airport restriction (Cancellation of international flights)
25	Kazakhstan	2020-03-05	(vii) Travel restriction	Airport restriction (Cancellation of international flights)
25	Kazakhstan	2020-03-13	(ii) Environmental measures	Environmental cleaning and disinfection (Places of high traffic and capacity (e.g. centers for civil services, markets, train stations, airports, shopping centers, restaurants etc.))
25	Kazakhstan	2020-03-13	(vi) Social distancing	Mass gathering cancellation (Cultural places and events); Mass gathering cancellation (Sport events); Mass gathering cancellation (Festivals, faith-based events); Mass gathering cancellation (Conferences, meetings, trade fairs, etc.)
25	Kazakhstan	2020-03-15	(iv) Resource allocation	Emergency response mechanisms (Declare state of emergency)
25	Kazakhstan	2020-03-15	(vi) Social distancing	Small gathering cancellation (Closure of restaurants/bars/cafes)
25	Kazakhstan	2020-03-18	(v) Risk communication	Educate and actively communicate with the public (Answer to questions)
25	Kazakhstan	2020-03-19	(vii) Travel restriction	Cordon sanitaire (One city)
25	Kazakhstan	2020-03-20	(v) Risk communication	Educate and actively communicate with the public (Respiratory etiquette)
25	Kazakhstan	2020-03-20	(vi) Social distancing	Small gathering cancellation (Closure of non-essential shops); Small gathering cancellation (Mandatory home office)
25	Kazakhstan	2020-03-22	(i) Case identification, contact tracing and related measures	Tracing and tracking (Contact tracking); Border health check (Test at the border)
25	Kazakhstan	2020-03-24	(v) Risk communication	Educate and actively communicate with the public (Information campaign)
25	Kazakhstan	2020-03-25	(iii) Healthcare and public health capacity	Increase availability of PPE (Face masks)
25	Kazakhstan	2020-03-30	(iii) Healthcare and public health capacity	Research (Clinical trials on COVID-19)
25	Kazakhstan	2020-03-30	(vi) Social distancing	Small gathering cancellation (Closure of non-essential working places)
25	Kazakhstan	2020-03-30	(vii) Travel restriction	Cordon sanitaire (More than one city)
25	Kazakhstan	2020-03-31	(vii) Travel restriction	Cordon sanitaire (More than one city); Public transport restriction (Train restriction)
25	Kazakhstan	2020-04-03	(vii) Travel restriction	Cordon sanitaire (More than one city)
25	Kazakhstan	2020-04-06	(vi) Social distancing	Closure of educational institutions (Complete closure of primary and secondary schools)
26	Kosovo	2020-01-24	(i) Case identification, contact tracing and related measures	Activate case notification (Covid-19 as a notifiable disease)
26	Kosovo	2020-01-24	(v) Risk communication	Actively communicate with stakeholders (); Actively communicate with healthcare professionals (Health agencies and emergency healthcare); Educate and actively communicate with the public (Information campaign)
26	Kosovo	2020-01-25	(v) Risk communication	Educate and actively communicate with the public (Encourage vaccination against respiratory diseases other than covid19)
26	Kosovo	2020-01-27	(i) Case identification, contact tracing and related measures	Airport health check (Temperature screening for passengers from China)
26	Kosovo	2020-02-27	(i) Case identification, contact tracing and related measures	Airport health check (Temperature screening for passengers from high-risk areas other than China)
26	Kosovo	2020-02-28	(iv) Resource allocation	Crisis management plans (Financial aid for health system)
26	Kosovo	2020-02-28	(v) Risk communication	Educate and actively communicate with the public (Conferences in school)
26	Kosovo	2020-03-06	(ii) Environmental measures	Environmental cleaning and disinfection (Schools)
26	Kosovo	2020-03-06	(v) Risk communication	Travel alert and warning (Warning against travel to and return from high risk areas); Educate and actively communicate with the public (Discourage non-essential travels); Educate and actively communicate with the public (Encourage self-initiated quarantine); Educate and actively communicate with the public (Respiratory etiquette)
26	Kosovo	2020-03-08	(iii) Healthcare and public health capacity	Increase healthcare workforce (Train medical staff specially for covid-19); Increase healthcare workforce (Mobilization of domestic resources for health); Repurpose hospitals (Some hospitals dedicated to covid19 patients)
26	Kosovo	2020-03-10	(iv) Resource allocation	Crisis management plans ()
26	Kosovo	2020-03-11	(i) Case identification, contact tracing and related measures	Airport health check (Temperature screening for passengers from high-risk areas other than China); Quarantine (All incomings from high-risk areas)
26	Kosovo	2020-03-11	(ii) Environmental measures	Environmental cleaning and disinfection (Public and private institutions, public and private transports)
26	Kosovo	2020-03-11	(iii) Healthcare and public health capacity	Increase availability of PPE (Prohibition of export of protective personal equipment); Increase in medical supplies and equipment (Ban on exportation of medical equipment and drugs)
26	Kosovo	2020-03-11	(vi) Social distancing	Closure of educational institutions (Complete closure of kindergartens); Closure of educational institutions (Complete closure of primary and secondary schools); Closure of educational institutions (Complete closure of universities); Mass gathering cancellation (Cultural places and events); Mass gathering cancellation (Sport events); Mass gathering cancellation (Indoor activities); Small gatherin…
26	Kosovo	2020-03-11	(vii) Travel restriction	Border restriction (Travel ban to high-risk areas); Airport restriction (Cancellation of international flights)
26	Kosovo	2020-03-12	(iv) Resource allocation	Crisis management plans (Develop all-of-society and business continuity plans); Crisis management plans (Risk management plan); Measures to ensure security of supply (Fixing price for necessity goods)
26	Kosovo	2020-03-12	(v) Risk communication	Actively communicate with stakeholders (); Actively communicate with healthcare professionals (Health agencies and emergency healthcare)
26	Kosovo	2020-03-13	(v) Risk communication	Educate and actively communicate with the public (Answer to questions)
26	Kosovo	2020-03-13	(vi) Social distancing	Small gathering cancellation (Closure of restaurants/bars/cafes); Mass gathering cancellation (Cultural places and events); Mass gathering cancellation (Sport events); Small gathering cancellation (Mandatory home office)
26	Kosovo	2020-03-13	(vii) Travel restriction	Public transport restriction (Public transport ban); Border restriction (Entry ban to non-citizens)
26	Kosovo	2020-03-15	(v) Risk communication	Educate and actively communicate with the public (Information campaign); Educate and actively communicate with the public (Promote the 2m distance)
26	Kosovo	2020-03-16	(v) Risk communication	Call for return of nationals living abroad ()
26	Kosovo	2020-03-16	(vii) Travel restriction	Airport restriction (Cancellation of international flights)
26	Kosovo	2020-03-17	(i) Case identification, contact tracing and related measures	Surveillance (Implement community-based surveillance)
26	Kosovo	2020-03-17	(v) Risk communication	Educate and actively communicate with the public (Answer to questions); Educate and actively communicate with the public (Encourage hand hygiene)
26	Kosovo	2020-03-18	(i) Case identification, contact tracing and related measures	Quarantine (); Quarantine (Contact persons); Quarantine (Suspected cases)
26	Kosovo	2020-03-21	(vi) Social distancing	Mass gathering cancellation (Outdoor activities); Work safety protocols ()
26	Kosovo	2020-03-24	(vii) Travel restriction	Individual movement restrictions (Curfew)
26	Kosovo	2020-03-27	(iv) Resource allocation	Crisis management plans (The government changed the whole board of directors of the main hospital)
26	Kosovo	2020-03-27	(vii) Travel restriction	Individual movement restrictions (Curfew)
26	Kosovo	2020-03-28	(iii) Healthcare and public health capacity	Enhance laboratory testing capacity (Increase testing capacity (number tests))
26	Kosovo	2020-03-29	(vi) Social distancing	Small gathering cancellation ()
26	Kosovo	2020-03-30	(iv) Resource allocation	Receive international help (From the EU); Receive international help (From the US embassy)
27	Kuwait	2020-02-19	(vii) Travel restriction	Airport restriction (Cancellation of international flights)
27	Kuwait	2020-02-22	(vi) Social distancing	Return operation of nationals (Return operation of nationals in Iran)
27	Kuwait	2020-02-22	(vii) Travel restriction	Individual movement restrictions (Curfew)
27	Kuwait	2020-02-24	(i) Case identification, contact tracing and related measures	Quarantine (All incomings from high-risk areas); Isolation of cases ()
27	Kuwait	2020-02-24	(vii) Travel restriction	Airport restriction (Cancellation of international flights)
27	Kuwait	2020-02-26	(ii) Environmental measures	Environmental cleaning and disinfection (Airplanes)
27	Kuwait	2020-02-28	(vi) Social distancing	Return operation of nationals (Return operation of nationals in Italy)
27	Kuwait	2020-02-29	(vi) Social distancing	Measures for special populations (Measures to limit contact to long-term care facilities)
27	Kuwait	2020-03-01	(i) Case identification, contact tracing and related measures	Airport health check (Temperature screening for passengers from high-risk areas other than China); Quarantine (All incomings from high-risk areas); Airport health check (Test travellers with fever or symptoms)
27	Kuwait	2020-03-01	(iii) Healthcare and public health capacity	Increase availability of PPE (Face masks)
27	Kuwait	2020-03-01	(vi) Social distancing	Closure of educational institutions (Complete closure of kindergartens); Closure of educational institutions (Complete closure of primary and secondary schools); Closure of educational institutions (Complete closure of universities); Mass gathering cancellation (Sport events)
27	Kuwait	2020-03-02	(iii) Healthcare and public health capacity	Increase availability of PPE (Face masks)
27	Kuwait	2020-03-03	(i) Case identification, contact tracing and related measures	Airport health check (Health certificate requested)
27	Kuwait	2020-03-05	(v) Risk communication	Educate and actively communicate with the public (Answer to questions)
27	Kuwait	2020-03-05	(vii) Travel restriction	Airport restriction (Landing bans on aircrafts from high risk areas)
27	Kuwait	2020-03-08	(i) Case identification, contact tracing and related measures	Quarantine (All workers who have been in quarantine should not come back to work)
27	Kuwait	2020-03-09	(vi) Social distancing	Mass gathering cancellation (Cultural places and events); Mass gathering cancellation (Sport events)
27	Kuwait	2020-03-10	(v) Risk communication	Educate and actively communicate with the public (Information campaign)
27	Kuwait	2020-03-12	(vi) Social distancing	Return operation of nationals (Return operation of nationals in United Kingdom); Small gathering cancellation (Mandatory home office)
27	Kuwait	2020-03-13	(v) Risk communication	Educate and actively communicate with the public (Encourage self-initiated quarantine)
27	Kuwait	2020-03-14	(vi) Social distancing	Small gathering cancellation (Closure of non-essential shops)
27	Kuwait	2020-03-15	(iii) Healthcare and public health capacity	Increase availability of PPE (Face masks)
27	Kuwait	2020-03-17	(i) Case identification, contact tracing and related measures	Quarantine (All incomings from high-risk areas)
27	Kuwait	2020-03-22	(iii) Healthcare and public health capacity	Enhance laboratory testing capacity (Increase testing capacity (number tests))
27	Kuwait	2020-03-22	(v) Risk communication	Educate and actively communicate with the public (Answer to questions)
27	Kuwait	2020-03-25	(v) Risk communication	Call for return of nationals living abroad ()
28	Lithuania	2020-01-25	(v) Risk communication	Educate and actively communicate with the public (Information campaign)
28	Lithuania	2020-02-26	(iv) Resource allocation	Emergency response mechanisms (Declare state of emergency)
28	Lithuania	2020-03-10	(v) Risk communication	Educate and actively communicate with the public (Answer to questions)
28	Lithuania	2020-03-12	(vi) Social distancing	Mass gathering cancellation (Cultural places and events); Mass gathering cancellation (Limit up to 100 persons)
28	Lithuania	2020-03-13	(i) Case identification, contact tracing and related measures	Border health check (Health declaration); Border health check (Test at the border)
28	Lithuania	2020-03-13	(v) Risk communication	Educate and actively communicate with the public (Recommendation for home office); Travel alert and warning (Warning against travel to and return from high risk areas)
28	Lithuania	2020-03-13	(vii) Travel restriction	Airport restriction (Cancellation of international flights)
28	Lithuania	2020-03-16	(i) Case identification, contact tracing and related measures	Quarantine (All incomings from high-risk areas)
28	Lithuania	2020-03-16	(iii) Healthcare and public health capacity	Case management (Hospitals prepared to treat); Increase healthcare workforce (Mobilization of domestic resources for health); Increase patient capacity (Postponement of non-essential care and non-urgent operations in hospitals); Increase isolation and quarantine facilities (Hotels transformed in quarantine facilities)
28	Lithuania	2020-03-16	(v) Risk communication	Educate and actively communicate with the public (Encourage self-initiated quarantine)
28	Lithuania	2020-03-16	(vi) Social distancing	Closure of educational institutions (Complete closure of kindergartens); Closure of educational institutions (Complete closure of primary and secondary schools); Closure of educational institutions (Complete closure of universities); Mass gathering cancellation (Complete prohibition of gathering); Mass gathering cancellation (Cultural places and events); Mass gathering cancellation (Indoor activi…
28	Lithuania	2020-03-16	(vii) Travel restriction	Border restriction (Entry ban to non-citizens); Airport restriction (Cancellation of international flights); Port and ship restriction (Deny entry to boats with more than 100 passengers); Individual movement restrictions (Non-essential movements forbidden); National lockdown ()
28	Lithuania	2020-03-24	(i) Case identification, contact tracing and related measures	Quarantine (All incomings)
28	Lithuania	2020-03-24	(iii) Healthcare and public health capacity	Enhance laboratory testing capacity (Increase laboratory facilities)
28	Lithuania	2020-03-24	(vi) Social distancing	Special measures for certain establishments (Food services)
28	Lithuania	2020-03-24	(vii) Travel restriction	Border restriction (Land border controls)
28	Lithuania	2020-03-25	(iv) Resource allocation	Crisis management plans (Risk management plan)
28	Lithuania	2020-03-25	(v) Risk communication	Educate and actively communicate with the public (Respiratory etiquette)
28	Lithuania	2020-03-25	(vii) Travel restriction	Public transport restriction (Public transport ban); National lockdown (Time extension)
28	Lithuania	2020-04-01	(iii) Healthcare and public health capacity	Increase availability of PPE (Prohibition of export of protective personal equipment)
28	Lithuania	2020-04-03	(iv) Resource allocation	Police and army interventions (To enforce lockdown)
28	Lithuania	2020-04-08	(vii) Travel restriction	National lockdown (Time extension)
28	Lithuania	2020-04-10	(iii) Healthcare and public health capacity	Personal protective measures (Mandatory use of masks)
29	Malaysia	2020-01-05	(iii) Healthcare and public health capacity	Repurpose hospitals (Some hospitals dedicated to covid19 patients)
29	Malaysia	2020-01-05	(iv) Resource allocation	Emergency response mechanisms (Risk management plan)
29	Malaysia	2020-01-10	(i) Case identification, contact tracing and related measures	Border health check (Test at the border)
29	Malaysia	2020-01-24	(vii) Travel restriction	Airport restriction (Cancellation of international flights)
29	Malaysia	2020-02-04	(vi) Social distancing	Return operation of nationals (Return operation of nationals in Wuhan and/or Hubei)
29	Malaysia	2020-02-06	(iii) Healthcare and public health capacity	Repurpose hospitals (Some hospitals dedicated to covid19 patients); Enhance laboratory testing capacity (Increase laboratory facilities)
29	Malaysia	2020-02-06	(v) Risk communication	Educate and actively communicate with the public (Encourage hand hygiene)
29	Malaysia	2020-02-07	(vi) Social distancing	Measures for special populations (Measures to limit contact to hospital patients)
29	Malaysia	2020-02-10	(v) Risk communication	Educate and actively communicate with the public (Answer to questions)
29	Malaysia	2020-03-11	(i) Case identification, contact tracing and related measures	Tracing and tracking (Contact tracing)
29	Malaysia	2020-03-11	(iii) Healthcare and public health capacity	Reduce the burden on health system (Promote self-initiated isolation of people with mild respiratory symptoms)
29	Malaysia	2020-03-11	(v) Risk communication	Educate and actively communicate with the public (Encourage workplace hygiene); Travel alert and warning (Warning against travel to and return from high risk areas)
29	Malaysia	2020-03-11	(vi) Social distancing	Mass gathering cancellation ()
29	Malaysia	2020-03-12	(vi) Social distancing	Work safety protocols ()
29	Malaysia	2020-03-13	(i) Case identification, contact tracing and related measures	Tracing and tracking (Contact tracking)
29	Malaysia	2020-03-13	(vi) Social distancing	Closure of educational institutions (Reduction of excursions, out-of-house events)
29	Malaysia	2020-03-18	(i) Case identification, contact tracing and related measures	Quarantine (All incomings)
29	Malaysia	2020-03-18	(ii) Environmental measures	Environmental cleaning and disinfection (Mosks)
29	Malaysia	2020-03-18	(vi) Social distancing	Closure of educational institutions (Complete closure of kindergartens); Closure of educational institutions (Complete closure of primary and secondary schools); Closure of educational institutions (Complete closure of universities); Mass gathering cancellation (Conferences, meetings, trade fairs, etc.); Mass gathering cancellation (Cultural places and events); Mass gathering cancellation (Festiv…
29	Malaysia	2020-03-18	(vii) Travel restriction	Border restriction (Entry ban to non-citizens); Individual movement restrictions (Non-essential movements forbidden); National lockdown (); Non-essential travels forbidden ()
29	Malaysia	2020-03-20	(vii) Travel restriction	Port and ship restriction (Reduced ferry service)
29	Malaysia	2020-03-21	(vii) Travel restriction	Border restriction ()
29	Malaysia	2020-03-22	(iv) Resource allocation	Police and army interventions (To enforce social distancing)
29	Malaysia	2020-03-23	(iii) Healthcare and public health capacity	Increase in medical supplies and equipment (Medical equipment, laboratory equipment); Increase availability of PPE (PPE (not specified))
29	Malaysia	2020-03-23	(iv) Resource allocation	Crisis management plans (Develop all-of-society and business continuity plans)
29	Malaysia	2020-03-24	(v) Risk communication	Educate and actively communicate with the public (Encourage donation for covid19 crisis)
29	Malaysia	2020-04-01	(iv) Resource allocation	Crisis management plans (Develop all-of-society and business continuity plans)
30	Mauritius	2020-01-24	(i) Case identification, contact tracing and related measures	Quarantine (All incomings from high-risk areas)
30	Mauritius	2020-01-31	(i) Case identification, contact tracing and related measures	Border health check (Temperature screening)
30	Mauritius	2020-02-02	(vii) Travel restriction	Border restriction (Entry ban to people with a travel history to China); Airport restriction (Cancellation of international flights)
30	Mauritius	2020-02-03	(i) Case identification, contact tracing and related measures	Airport health check (Temperature screening for passengers from China); Quarantine (All incomings from high-risk areas)
30	Mauritius	2020-02-05	(iii) Healthcare and public health capacity	Increase isolation and quarantine facilities (One youth center transformed in quarantine facilities)
30	Mauritius	2020-02-06	(v) Risk communication	Call for return of nationals living abroad (Nationals in China)
30	Mauritius	2020-02-11	(i) Case identification, contact tracing and related measures	Airport health check (Health screening of passengers)
30	Mauritius	2020-02-11	(iii) Healthcare and public health capacity	Increase availability of PPE (Face masks)
30	Mauritius	2020-02-24	(i) Case identification, contact tracing and related measures	Quarantine (All incomings from high-risk areas)
30	Mauritius	2020-02-24	(vii) Travel restriction	Airport restriction (Landing bans on aircrafts from high risk areas)
30	Mauritius	2020-02-25	(iii) Healthcare and public health capacity	Increase healthcare workforce (Train medical staff specially for covid-19)
30	Mauritius	2020-02-29	(vii) Travel restriction	Airport restriction (Cancellation of international flights)
30	Mauritius	2020-03-13	(iv) Resource allocation	Crisis management plans (Develop all-of-society and business continuity plans)
30	Mauritius	2020-03-16	(v) Risk communication	Educate and actively communicate with the public (Website)
30	Mauritius	2020-03-16	(vii) Travel restriction	Border restriction (Entry ban to non-citizens)
30	Mauritius	2020-03-17	(v) Risk communication	Actively communicate with stakeholders (Fact sheet)
30	Mauritius	2020-03-18	(vi) Social distancing	Closure of educational institutions (Complete closure of all educational institutions); Small gathering cancellation (Closure of non-essential shops)
30	Mauritius	2020-03-19	(vii) Travel restriction	Border restriction (Entry ban to non-citizens)
30	Mauritius	2020-03-20	(iv) Resource allocation	Crisis management plans ()
30	Mauritius	2020-03-20	(v) Risk communication	Educate and actively communicate with the public (Answer to questions)
30	Mauritius	2020-03-20	(vii) Travel restriction	Public transport restriction (Reduced metro service); National lockdown (For 2 weeks); Port and ship restriction (Deny entry to boats with more than 100 passengers); Public transport restriction (Reduced bus service)
30	Mauritius	2020-03-23	(iv) Resource allocation	Crisis management plans (Develop all-of-society and business continuity plans)
30	Mauritius	2020-03-23	(vii) Travel restriction	Individual movement restrictions (Curfew)
30	Mauritius	2020-03-24	(iv) Resource allocation	Measures to ensure security of supply (Fixing price for specific protective products)
30	Mauritius	2020-03-26	(iv) Resource allocation	The government provide assistance to vulnerable populations (The government provides food assistance)
30	Mauritius	2020-03-26	(v) Risk communication	Educate and actively communicate with the public (Answer to questions)
30	Mauritius	2020-03-27	(vii) Travel restriction	Airport restriction (Cancellation of international flights)
30	Mauritius	2020-03-30	(vii) Travel restriction	Individual movement restrictions (Curfew)
30	Mauritius	2020-04-01	(v) Risk communication	Educate and actively communicate with the public (Encourage donation for covid19 crisis)
30	Mauritius	2020-04-01	(vii) Travel restriction	National lockdown (Extended)
30	Mauritius	2020-04-03	(iv) Resource allocation	Receive international help (EU)
30	Mauritius	2020-04-13	(i) Case identification, contact tracing and related measures	Surveillance (Implement community-based surveillance)
30	Mauritius	2020-04-15	(iv) Resource allocation	Receive international help (Hydroxychloroquine)
31	Mexico	2020-01-09	(v) Risk communication	Educate and actively communicate with the public (Information campaign)
31	Mexico	2020-01-10	(i) Case identification, contact tracing and related measures	Airport health check (Temperature screening for passengers from China)
31	Mexico	2020-01-12	(v) Risk communication	Actively communicate with healthcare professionals (Sensitization of hospital, medico-social and liberal health professionals)
31	Mexico	2020-01-15	(iii) Healthcare and public health capacity	Enhance laboratory testing capacity (Increase testing capacity (number tests))
31	Mexico	2020-01-23	(i) Case identification, contact tracing and related measures	Tracing and tracking (Contact tracking)
31	Mexico	2020-02-01	(v) Risk communication	Educate and actively communicate with the public (Answer to questions)
31	Mexico	2020-02-06	(v) Risk communication	Educate and actively communicate with the public (Encourage hand hygiene); Educate and actively communicate with the public (Respiratory etiquette)
31	Mexico	2020-02-12	(v) Risk communication	Actively communicate with healthcare professionals (Health agencies and emergency healthcare)
31	Mexico	2020-02-28	(vi) Social distancing	Return operation of nationals (Return operation of nationals in Wuhan and/or Hubei)
31	Mexico	2020-03-01	(v) Risk communication	Educate and actively communicate with the public (Answer to questions)
31	Mexico	2020-03-02	(i) Case identification, contact tracing and related measures	Tracing and tracking (Contact tracking)
31	Mexico	2020-03-02	(v) Risk communication	Educate and actively communicate with the public (Respiratory etiquette)
31	Mexico	2020-03-14	(vi) Social distancing	Closure of educational institutions (Partial closure of educational institutions)
31	Mexico	2020-03-20	(vi) Social distancing	Closure of educational institutions (Complete closure of kindergartens); Closure of educational institutions (Complete closure of primary and secondary schools); Closure of educational institutions (Complete closure of universities)
31	Mexico	2020-03-22	(v) Risk communication	Educate and actively communicate with the public (Information campaign)
31	Mexico	2020-03-23	(v) Risk communication	Educate and actively communicate with the public (Encourage stay at home)
31	Mexico	2020-03-23	(vi) Social distancing	Mass gathering cancellation (Limit up to 5000 persons)
31	Mexico	2020-03-24	(iii) Healthcare and public health capacity	Increase healthcare workforce (Mobilization of domestic resources for health)
31	Mexico	2020-03-24	(vi) Social distancing	Mass gathering cancellation (Limit up to 100 persons)
31	Mexico	2020-03-25	(iv) Resource allocation	Crisis management plans (Develop all-of-society and business continuity plans)
31	Mexico	2020-03-30	(iv) Resource allocation	Emergency response mechanisms (Declare state of emergency); Police and army interventions (To enforce social distancing)
31	Mexico	2020-03-30	(vi) Social distancing	Small gathering cancellation (Closure of non-essential working places)
31	Mexico	2020-03-31	(iv) Resource allocation	Receive international help ()
31	Mexico	2020-04-01	(v) Risk communication	Educate and actively communicate with the public (Answer to questions)
31	Mexico	2020-04-07	(iii) Healthcare and public health capacity	Increase availability of PPE (Masks, gloves)
31	Mexico	2020-04-10	(iii) Healthcare and public health capacity	Increase availability of PPE (Masks, gloves)
32	Montenegro	2020-01-20	(iv) Resource allocation	Emergency response mechanisms (Risk management plan)
32	Montenegro	2020-01-27	(iv) Resource allocation	Emergency response mechanisms (Risk management plan)
32	Montenegro	2020-02-20	(iii) Healthcare and public health capacity	Enhance laboratory testing capacity (Increase testing capacity (number tests))
32	Montenegro	2020-02-24	(v) Risk communication	Educate and actively communicate with the public (Information campaign)
32	Montenegro	2020-02-26	(iv) Resource allocation	Emergency response mechanisms (Risk management plan)
32	Montenegro	2020-03-01	(v) Risk communication	Educate and actively communicate with the public (Encourage hand hygiene)
32	Montenegro	2020-03-06	(v) Risk communication	Educate and actively communicate with the public (Information campaign); Educate and actively communicate with the public (Encourage self-initiated quarantine); Educate and actively communicate with the public (Direct government communication); Educate and actively communicate with the public (Respiratory etiquette)
32	Montenegro	2020-03-10	(vii) Travel restriction	Border restriction (Entry ban to people from China); Border restriction (Travel ban to high-risk areas)
32	Montenegro	2020-03-12	(iii) Healthcare and public health capacity	Case management (Prepare to treat patients)
32	Montenegro	2020-03-12	(vii) Travel restriction	Border restriction ()
32	Montenegro	2020-03-13	(vi) Social distancing	Mass gathering cancellation (Conferences, meetings, trade fairs, etc.); Mass gathering cancellation (Cultural places and events); Mass gathering cancellation (Festivals, faith-based events); Mass gathering cancellation (Sport events); Small gathering cancellation (Mandatory home office)
32	Montenegro	2020-03-13	(vii) Travel restriction	Border restriction (Travel ban to high-risk areas); Port and ship restriction (Deny entry to boats with more than 100 passengers)
32	Montenegro	2020-03-14	(vii) Travel restriction	Border restriction (Travel ban to high-risk areas)
32	Montenegro	2020-03-15	(i) Case identification, contact tracing and related measures	Quarantine (All incomings)
32	Montenegro	2020-03-15	(iv) Resource allocation	Crisis management plans (State aid, taxation�and social security)
32	Montenegro	2020-03-15	(vi) Social distancing	Small gathering cancellation (Closure of non-essential shops); Small gathering cancellation (Closure of restaurants/bars/cafes)
32	Montenegro	2020-03-16	(vi) Social distancing	Closure of educational institutions (Complete closure of all educational institutions)
32	Montenegro	2020-03-17	(i) Case identification, contact tracing and related measures	Quarantine ()
32	Montenegro	2020-03-17	(vii) Travel restriction	Public transport restriction (Public transport ban)
32	Montenegro	2020-03-18	(iii) Healthcare and public health capacity	Reduce the burden on health system (Promote self-initiated isolation of people with mild respiratory symptoms)
32	Montenegro	2020-03-18	(iv) Resource allocation	Emergency response mechanisms (Risk management plan)
32	Montenegro	2020-03-19	(iv) Resource allocation	Crisis management plans (Develop all-of-society and business continuity plans)
32	Montenegro	2020-03-22	(vi) Social distancing	Mass gathering cancellation (Place of worship)
32	Montenegro	2020-03-25	(vii) Travel restriction	Non-essential travels forbidden (); Individual movement restrictions (Non-essential movements forbidden)
32	Montenegro	2020-03-30	(vii) Travel restriction	National lockdown ()
32	Montenegro	2020-03-31	(vii) Travel restriction	Individual movement restrictions (Curfew)
33	Netherlands	2020-02-02	(i) Case identification, contact tracing and related measures	Tracing and tracking (Contact tracing)
33	Netherlands	2020-02-02	(vi) Social distancing	Return operation of nationals (Return operation of nationals in China)
33	Netherlands	2020-02-09	(vi) Social distancing	Return operation of nationals (Return operation of nationals in China)
33	Netherlands	2020-02-21	(vi) Social distancing	Return operation of nationals (Return operation of nationals on Westerdam)
33	Netherlands	2020-02-27	(i) Case identification, contact tracing and related measures	Tracing and tracking (Contact tracing)
33	Netherlands	2020-02-28	(v) Risk communication	Educate and actively communicate with the public (Respiratory etiquette); Educate and actively communicate with the public (Answer to questions)
33	Netherlands	2020-03-01	(vi) Social distancing	Measures for special populations (Measures to limit contact to hospital patients)
33	Netherlands	2020-03-02	(i) Case identification, contact tracing and related measures	Tracing and tracking (Contact tracing)
33	Netherlands	2020-03-02	(vi) Social distancing	Measures for special populations (Measures to limit contact to hospital patients)
33	Netherlands	2020-03-03	(i) Case identification, contact tracing and related measures	Tracing and tracking (Contact tracing)
33	Netherlands	2020-03-03	(v) Risk communication	Educate and actively communicate with the public (Information campaign); Travel alert and warning (Warning against travel to and return from high risk areas)
33	Netherlands	2020-03-09	(v) Risk communication	Educate and actively communicate with the public (Encourage hand hygiene); Educate and actively communicate with the public (Respiratory etiquette)
33	Netherlands	2020-03-12	(v) Risk communication	Educate and actively communicate with the public (Recommendation for home office); Educate and actively communicate with the public (Encourage stay at home); Educate and actively communicate with the public (Communication targets protection of vulnerable populations); Educate and actively communicate with the public (Information campaign)
33	Netherlands	2020-03-12	(vi) Social distancing	Closure of educational institutions (Partial closure of universities); Mass gathering cancellation (Cultural places and events); Mass gathering cancellation (Limit up to 100 persons); Mass gathering cancellation (Sport events)
33	Netherlands	2020-03-13	(vi) Social distancing	Measures for special populations (Prisons and juvenile facilities)
33	Netherlands	2020-03-13	(vii) Travel restriction	Airport restriction (Landing bans on aircrafts from high risk areas)
33	Netherlands	2020-03-15	(iv) Resource allocation	Crisis management plans (State aid,�taxation�and social security); Crisis management plans (Develop all-of-society and business continuity plans)
33	Netherlands	2020-03-15	(v) Risk communication	Educate and actively communicate with the public (Promote the 2m distance)
33	Netherlands	2020-03-15	(vi) Social distancing	Small gathering cancellation (Closure of restaurants/bars/cafes); Small gathering cancellation (Implement part-time work); Mass gathering cancellation (Indoor activities)
33	Netherlands	2020-03-16	(vi) Social distancing	Closure of educational institutions (Complete closure of kindergartens); Closure of educational institutions (Complete closure of primary and secondary schools)
33	Netherlands	2020-03-17	(iv) Resource allocation	Crisis management plans (State aid,�taxation�and social security); Police and army interventions (To support the population); Crisis management plans (Develop all-of-society and business continuity plans)
33	Netherlands	2020-03-17	(v) Risk communication	Educate and actively communicate with the public (Discourage non-essential travels)
33	Netherlands	2020-03-17	(vi) Social distancing	Closure of educational institutions (Rules for exams); Mass gathering cancellation (Implement e-learning)
33	Netherlands	2020-03-18	(i) Case identification, contact tracing and related measures	Surveillance (Implement sentinel study)
33	Netherlands	2020-03-18	(vii) Travel restriction	Border restriction (Entry ban to non EU citizens)
33	Netherlands	2020-03-19	(iv) Resource allocation	The government provide assistance to vulnerable populations (The government provides food assistance)
33	Netherlands	2020-03-20	(iv) Resource allocation	Crisis management plans (Develop all-of-society and business continuity plans)
33	Netherlands	2020-03-20	(vi) Social distancing	Measures for special populations (Measures to limit contact to long-term care facilities)
33	Netherlands	2020-03-22	(v) Risk communication	Educate and actively communicate with the public (Information campaign)
33	Netherlands	2020-03-23	(iii) Healthcare and public health capacity	Increase in medical supplies and equipment (Respirators)
33	Netherlands	2020-03-23	(iv) Resource allocation	Emergency laws (Greater prerogative for mayors)
33	Netherlands	2020-03-23	(v) Risk communication	Educate and actively communicate with the public (Answer to questions); Educate and actively communicate with the public (Encourage stay at home); Educate and actively communicate with the public (Encourage self-initiated quarantine)
33	Netherlands	2020-03-23	(vi) Social distancing	Mass gathering cancellation (Limit up to 100 persons); Measures for public transport (Implement the 2m distance); Special measures for certain establishments (Implement the 2m distance); Small gathering cancellation (Closure of non-essential shops); Small gathering cancellation (Partial closure of public spaces); Mass gathering cancellation (Markets); Measures for special populations (Measures to…
33	Netherlands	2020-03-24	(vi) Social distancing	Mass gathering cancellation (Indoor activities)
33	Netherlands	2020-03-25	(iv) Resource allocation	Crisis management plans (State aid,�taxation�and social security)
33	Netherlands	2020-03-25	(v) Risk communication	Actively communicate with stakeholders (Guidelines); Actively communicate with stakeholders (Recommendations for schools)
33	Netherlands	2020-03-26	(iv) Resource allocation	Crisis management plans (State aid,�taxation�and social security)
33	Netherlands	2020-03-27	(iv) Resource allocation	Crisis management plans (Develop all-of-society and business continuity plans)
33	Netherlands	2020-03-27	(v) Risk communication	Actively communicate with stakeholders (Guidelines)
33	Netherlands	2020-03-31	(v) Risk communication	Educate and actively communicate with the public (Answer to questions)
33	Netherlands	2020-04-02	(iv) Resource allocation	Crisis management plans (State aid,�taxation�and social security)
33	Netherlands	2020-04-06	(i) Case identification, contact tracing and related measures	Enhance detection system (Targeted testing)
33	Netherlands	2020-04-07	(iv) Resource allocation	Crisis management plans (Develop all-of-society and business continuity plans)
33	Netherlands	2020-04-09	(iii) Healthcare and public health capacity	Research (Simplify clinical trials regulations)
33	Netherlands	2020-04-21	(iv) Resource allocation	Crisis management plans (Administrative procedures facilitated)
33	Netherlands	2020-04-24	(iv) Resource allocation	Crisis management plans (Develop all-of-society and business continuity plans); Crisis management plans (Repurpose government plans)
33	Netherlands	2020-04-24	(vi) Social distancing	Mass gathering cancellation (Outdoor activities); Small gathering cancellation (Limit up to 2 persons)
33	Netherlands	2020-04-25	(v) Risk communication	Educate and actively communicate with the public (Communication targets protection of vulnerable populations)
33	Netherlands	2020-04-28	(v) Risk communication	Educate and actively communicate with the public (Communication targets protection of vulnerable populations)
33	Netherlands	2020-04-30	(viii) Returning to normal life	Special relief for movements (Outdoor sport allowed)
33	Netherlands	2020-05-01	(iv) Resource allocation	Crisis management plans (Develop all-of-society and business continuity plans)
33	Netherlands	2020-05-06	(i) Case identification, contact tracing and related measures	Enhance detection system (Extended testing)
33	Netherlands	2020-05-06	(vi) Social distancing	Return operation of nationals (Return operation of nationals in Sint Maarten)
33	Netherlands	2020-05-08	(iv) Resource allocation	Crisis management plans (Develop all-of-society and business continuity plans)
33	Netherlands	2020-05-11	(viii) Returning to normal life	Conditional re-opening of educational institutions (Primary schools and child care); Special relief for movements (Outdoor sport allowed); Special relief for movements (Outdoor activities); Conditional re-opening of services (When social distancing is possible); Re-opening of cultural institutions and shops (Libraries)
33	Netherlands	2020-05-18	(i) Case identification, contact tracing and related measures	Enhance detection system (Extended testing)
33	Netherlands	2020-05-25	(viii) Returning to normal life	Conditional re-opening of long-term facilities (Nursing homes)
33	Netherlands	2020-06-01	(iii) Healthcare and public health capacity	Personal protective measures (Mandatory use of masks)
34	New Zealand	2020-01-24	(iv) Resource allocation	Emergency response mechanisms (Risk management plan)
34	New Zealand	2020-01-24	(v) Risk communication	Educate and actively communicate with the public (Answer to questions); Educate and actively communicate with the public (Promote health check if respiratory symptoms)
34	New Zealand	2020-01-28	(i) Case identification, contact tracing and related measures	Activate case notification (Covid-19 as a notifiable disease)
34	New Zealand	2020-01-28	(iv) Resource allocation	Emergency response mechanisms (Risk management plan)
34	New Zealand	2020-01-30	(vi) Social distancing	Return operation of nationals (Return operation of nationals in Wuhan and/or Hubei)
34	New Zealand	2020-02-03	(i) Case identification, contact tracing and related measures	Quarantine (All incomings from high-risk areas)
34	New Zealand	2020-02-03	(vii) Travel restriction	Airport restriction (Landing bans on aircrafts from high risk areas)
34	New Zealand	2020-02-07	(v) Risk communication	Educate and actively communicate with the public (Answer to questions)
34	New Zealand	2020-02-28	(vii) Travel restriction	Airport restriction (Landing bans on aircrafts from high risk areas)
34	New Zealand	2020-03-01	(i) Case identification, contact tracing and related measures	Quarantine (All incomings from high-risk areas)
34	New Zealand	2020-03-14	(i) Case identification, contact tracing and related measures	Quarantine (All incomings); Border health check (Health declaration)
34	New Zealand	2020-03-14	(vii) Travel restriction	Port and ship restriction (Deny entry to boats with more than 100 passengers)
34	New Zealand	2020-03-15	(vi) Social distancing	Mass gathering cancellation (Festivals, faith-based events)
34	New Zealand	2020-03-16	(vi) Social distancing	Mass gathering cancellation (Limit up to 500 persons)
34	New Zealand	2020-03-17	(iv) Resource allocation	Crisis management plans (Develop all-of-society and business continuity plans)
34	New Zealand	2020-03-17	(v) Risk communication	Educate and actively communicate with the public (Discourage non-essential travels)
34	New Zealand	2020-03-18	(v) Risk communication	Educate and actively communicate with the public (Encourage vaccination against respiratory diseases other than covid19)
34	New Zealand	2020-03-19	(vi) Social distancing	Mass gathering cancellation (Limit up to 100 persons)
34	New Zealand	2020-03-19	(vii) Travel restriction	Border restriction (Entry ban to non-citizens)
34	New Zealand	2020-03-21	(i) Case identification, contact tracing and related measures	Tracing and tracking (Contact tracking)
34	New Zealand	2020-03-21	(iii) Healthcare and public health capacity	Enhance laboratory testing capacity (Increase testing capacity (number tests))
34	New Zealand	2020-03-21	(iv) Resource allocation	Emergency response mechanisms (Risk management plan)
34	New Zealand	2020-03-21	(v) Risk communication	Educate and actively communicate with the public (Respiratory etiquette); Educate and actively communicate with the public (Promote health check if respiratory symptoms); Educate and actively communicate with the public (Recommendation for home office); Educate and actively communicate with the public (Promote the 2m distance); Educate and actively communicate with the public (Encourage self-init…
34	New Zealand	2020-03-23	(iv) Resource allocation	Emergency response mechanisms (Risk management plan)
34	New Zealand	2020-03-24	(iii) Healthcare and public health capacity	Increase patient capacity (Postponement of non-essential care and non-urgent operations in hospitals); Case management (Prioritize care)
34	New Zealand	2020-03-24	(vi) Social distancing	Small gathering cancellation (Closure of non-essential shops); Mass gathering cancellation (Complete prohibition of gathering); Closure of educational institutions (Partial closure of primary and secondary schools); Small gathering cancellation (Mandatory home office); Mass gathering cancellation (Closure of non-essential public places)
34	New Zealand	2020-03-24	(vii) Travel restriction	Public transport restriction (Public transport ban)
34	New Zealand	2020-03-25	(iv) Resource allocation	Emergency response mechanisms (Declare state of emergency); Emergency response mechanisms (Risk management plan)
34	New Zealand	2020-03-25	(vi) Social distancing	Closure of educational institutions (Complete closure of kindergartens); Closure of educational institutions (Complete closure of primary and secondary schools); Closure of educational institutions (Complete closure of universities)
34	New Zealand	2020-03-25	(vii) Travel restriction	Individual movement restrictions (Non-essential movements forbidden)
34	New Zealand	2020-03-27	(iv) Resource allocation	Crisis management plans (Develop all-of-society and business continuity plans)
34	New Zealand	2020-03-29	(iv) Resource allocation	Police and army interventions (To enforce social distancing)
34	New Zealand	2020-03-30	(v) Risk communication	Educate and actively communicate with the public (Daily newsletter); Educate and actively communicate with the public (Answer to questions)
35	North Macedonia	2020-02-25	(v) Risk communication	Educate and actively communicate with the public (Information campaign); Actively communicate with stakeholders (Advice for certain workers); Actively communicate with stakeholders (Encourage hand hygiene); Educate and actively communicate with the public (Discourage non-essential travels); Actively communicate with stakeholders (Recommendations for kindergartens)
35	North Macedonia	2020-02-25	(vi) Social distancing	Closure of educational institutions (Reduction of excursions, out-of-house events)
35	North Macedonia	2020-02-25	(vii) Travel restriction	Individual movement restrictions (Curfew); Individual movement restrictions (Segmentation of the population); Airport restriction (Landing bans on aircrafts from high risk areas); Border restriction (Land borders closed)
35	North Macedonia	2020-02-28	(iv) Resource allocation	Measures to ensure security of supply (Fixing price for specific protective products); Crisis management plans (Mobilize other forces)
35	North Macedonia	2020-02-28	(v) Risk communication	Actively communicate with stakeholders (Risk assessment before an event)
35	North Macedonia	2020-03-06	(iv) Resource allocation	Emergency laws (Data access and protection)
35	North Macedonia	2020-03-06	(v) Risk communication	Actively communicate with stakeholders (Encourage event cancellation)
35	North Macedonia	2020-03-10	(i) Case identification, contact tracing and related measures	Quarantine (All incomings from high-risk areas)
35	North Macedonia	2020-03-10	(ii) Environmental measures	Environmental cleaning and disinfection (Public transport); Environmental cleaning and disinfection (State institutions)
35	North Macedonia	2020-03-10	(iii) Healthcare and public health capacity	Increase in medical supplies and equipment (Ban on exportation of medical equipment and drugs)
35	North Macedonia	2020-03-10	(iv) Resource allocation	Police and army interventions (To support law enforcement); Emergency response mechanisms (Risk management plan)
35	North Macedonia	2020-03-10	(v) Risk communication	Educate and actively communicate with the public (Encourage stay at home); Travel alert and warning (Warning against travel to and return from high risk areas); Actively communicate with stakeholders (Discourage non-essential travels)
35	North Macedonia	2020-03-10	(vi) Social distancing	Closure of educational institutions (Complete closure of kindergartens); Closure of educational institutions (Complete closure of primary and secondary schools); Closure of educational institutions (Complete closure of universities); Mass gathering cancellation (Public events); Mass gathering cancellation (Sport events); Mass gathering cancellation (Outdoor activities); Mass gathering cancellatio…
35	North Macedonia	2020-03-10	(vii) Travel restriction	Border restriction (Travel ban to high-risk areas)
35	North Macedonia	2020-03-11	(ii) Environmental measures	Environmental cleaning and disinfection (Kindergartens and schools)
35	North Macedonia	2020-03-11	(iii) Healthcare and public health capacity	Increase healthcare workforce (Exception to work law allowed)
35	North Macedonia	2020-03-11	(iv) Resource allocation	Police and army interventions (Against dissemination of fake news)
35	North Macedonia	2020-03-11	(v) Risk communication	Actively communicate with stakeholders (Advice for certain workers); Educate and actively communicate with the public (Answer to questions); Educate and actively communicate with the public (Information campaign)
35	North Macedonia	2020-03-11	(vi) Social distancing	Small gathering cancellation (Closure of student dormitories)
35	North Macedonia	2020-03-12	(iii) Healthcare and public health capacity	Increase patient capacity (Postponement of non-essential care and non-urgent operations in hospitals); Reduce the burden on health system (Simplification of the health journey); Increase healthcare workforce (Mobilization of domestic resources for health)
35	North Macedonia	2020-03-12	(v) Risk communication	Educate and actively communicate with the public (Discourage non-essential travels)
35	North Macedonia	2020-03-12	(vii) Travel restriction	Border restriction (Land borders closed)
35	North Macedonia	2020-03-13	(iv) Resource allocation	Police and army interventions (To support the population)
35	North Macedonia	2020-03-13	(vi) Social distancing	Small gathering cancellation (Closure of restaurants/bars/cafes); Small gathering cancellation (Closure of non-essential shops); Closure of educational institutions (Extracurriculars cancelled); Mass gathering cancellation (Indoor activities)
35	North Macedonia	2020-03-13	(vii) Travel restriction	Border restriction (Land border controls); Border restriction (Entry ban to people from high-risk areas other than China)
35	North Macedonia	2020-03-14	(i) Case identification, contact tracing and related measures	Border health check (Health declaration)
35	North Macedonia	2020-03-16	(iv) Resource allocation	Police and army interventions (To enforce quarantine)
35	North Macedonia	2020-03-16	(v) Risk communication	Educate and actively communicate with the public (Discourage non-essential travels); Educate and actively communicate with the public (Guidelines)
35	North Macedonia	2020-03-16	(vii) Travel restriction	Airport restriction (Airports closed); Airport restriction (Cancellation of international flights); Border restriction (Entry ban to non-citizens)
35	North Macedonia	2020-03-17	(ii) Environmental measures	Environmental cleaning and disinfection (Streets and public areas)
35	North Macedonia	2020-03-17	(iv) Resource allocation	Measures to ensure security of supply (Fixing price for necessity goods); Measures to ensure security of supply (Fixing price for specific protective products); Crisis management plans (Develop all-of-society and business continuity plans); Receive international help (Compensention fund from foreign aid)
35	North Macedonia	2020-03-19	(iv) Resource allocation	Emergency response mechanisms (Declare state of emergency); Police and army interventions (To enforce social distancing); Measures to ensure security of supply (Ban export of necessity goods); Crisis management plans (Develop all-of-society and business continuity plans)
35	North Macedonia	2020-03-19	(v) Risk communication	Actively communicate with stakeholders (Recommendations for work safety protocols)
35	North Macedonia	2020-03-19	(vi) Social distancing	Small gathering cancellation (Limit up to 5 persons); Closure of educational institutions (Cancellation of exams)
35	North Macedonia	2020-03-19	(vii) Travel restriction	Individual movement restrictions (Entry restriction to mountain and forest park area)
35	North Macedonia	2020-03-20	(iv) Resource allocation	The government provide assistance to vulnerable populations (Packages for personal hygiene and disinfection for low-income families)
35	North Macedonia	2020-03-20	(v) Risk communication	Actively communicate with stakeholders (Advice for certain workers)
35	North Macedonia	2020-03-20	(vi) Social distancing	Mass gathering cancellation (Indoor activities)
35	North Macedonia	2020-03-21	(i) Case identification, contact tracing and related measures	Quarantine (All incomings citizens); Isolation of cases (); Quarantine (Contact persons); Quarantine (All incomings from high-risk areas)
35	North Macedonia	2020-03-21	(iv) Resource allocation	Measures to ensure security of supply (Fixing price for necessity goods); Police and army interventions (Increase police forces)
35	North Macedonia	2020-03-21	(vi) Social distancing	Special measures for certain establishments (Decongestion of administrative institutions); Measures for public transport (Specific measures to avoid congestion); Mass gathering cancellation (Elections postponed)
35	North Macedonia	2020-03-21	(vii) Travel restriction	Individual movement restrictions (Curfew)
35	North Macedonia	2020-03-24	(iv) Resource allocation	Measures to ensure security of supply (Fixing price for medical supplies)
35	North Macedonia	2020-03-24	(vi) Social distancing	Mass gathering cancellation (Implement e-learning)
35	North Macedonia	2020-03-24	(vii) Travel restriction	Individual movement restrictions (Curfew)
35	North Macedonia	2020-03-25	(iii) Healthcare and public health capacity	Increase availability of PPE (Face masks)
35	North Macedonia	2020-03-25	(iv) Resource allocation	Crisis management plans (State aid,�taxation�and social security); Police and army interventions (Increase police forces)
35	North Macedonia	2020-03-25	(vi) Social distancing	Return operation of nationals (Return operation of nationals living abroad)
35	North Macedonia	2020-03-26	(vi) Social distancing	Mass gathering cancellation (Implement e-learning)
35	North Macedonia	2020-03-27	(iv) Resource allocation	Crisis management plans (State aid,�taxation�and social security)
35	North Macedonia	2020-03-30	(iii) Healthcare and public health capacity	Enhance laboratory testing capacity (Increase laboratory facilities); Increase isolation and quarantine facilities (Student dormitories repurposed as quarantine facilities)
35	North Macedonia	2020-03-30	(iv) Resource allocation	Crisis management plans (Administrative procedures facilitated)
35	North Macedonia	2020-04-01	(iv) Resource allocation	Crisis management plans (Prohibit new employment in the public sector)
35	North Macedonia	2020-04-01	(vi) Social distancing	Closure of educational institutions (Cancellation of exams)
35	North Macedonia	2020-04-03	(iii) Healthcare and public health capacity	Increase in medical supplies and equipment (Respirators)
35	North Macedonia	2020-04-06	(iv) Resource allocation	Crisis management plans (State aid, taxation and social security)
35	North Macedonia	2020-04-06	(vii) Travel restriction	Individual movement restrictions (Curfew)
35	North Macedonia	2020-04-08	(i) Case identification, contact tracing and related measures	Tracing and tracking (Contact tracking)
35	North Macedonia	2020-04-08	(iv) Resource allocation	Receive international help (From Turkey); The government provide assistance to vulnerable populations (Faciliate access to Internet)
35	North Macedonia	2020-04-09	(iv) Resource allocation	Crisis management plans (Repurpose government plans)
35	North Macedonia	2020-04-14	(iii) Healthcare and public health capacity	Increase healthcare workforce (Mobilization of domestic resources for health)
35	North Macedonia	2020-04-14	(iv) Resource allocation	Receive international help (International Monetary Fund); Crisis management plans (State aid, taxation�and social security)
35	North Macedonia	2020-04-19	(v) Risk communication	Actively communicate with stakeholders (Promote use of a smartphone application against Corona)
35	North Macedonia	2020-04-22	(i) Case identification, contact tracing and related measures	Quarantine (Suspected cases)
35	North Macedonia	2020-04-22	(iii) Healthcare and public health capacity	Personal protective measures (Mandatory use of PPE); Personal protective measures (Mandatory use of masks)
35	North Macedonia	2020-04-24	(vi) Social distancing	Special measures for certain establishments (Entertainment venues)
35	North Macedonia	2020-04-28	(iv) Resource allocation	Receive international help (World Bank)
35	North Macedonia	2020-05-01	(vi) Social distancing	Mass gathering cancellation (Implement e-learning)
35	North Macedonia	2020-05-08	(iv) Resource allocation	Receive international help (From Norway)
35	North Macedonia	2020-05-12	(vi) Social distancing	Special measures for certain establishments (Decongestion of administrative institutions)
35	North Macedonia	2020-05-19	(iii) Healthcare and public health capacity	Increase healthcare workforce (Monetary bonuses for healthcare professionals)
36	Norway	2020-02-14	(iv) Resource allocation	Provide international help (Funding to support global efforts)
36	Norway	2020-02-27	(v) Risk communication	Educate and actively communicate with the public (Encourage hand hygiene); Educate and actively communicate with the public (Respiratory etiquette)
36	Norway	2020-03-12	(i) Case identification, contact tracing and related measures	Quarantine (All incomings from high-risk areas)
36	Norway	2020-03-12	(iii) Healthcare and public health capacity	Increase healthcare workforce (Travel ban for healthcare professionals)
36	Norway	2020-03-12	(v) Risk communication	Educate and actively communicate with the public (Discourage gathering); Educate and actively communicate with the public (Discourage non-essential travels); Educate and actively communicate with the public (Recommendation for home office); Educate and actively communicate with the public (Promote the 2m distance); Educate and actively communicate with the public (Use of public transport)
36	Norway	2020-03-12	(vi) Social distancing	Closure of educational institutions (Complete closure of primary and secondary schools); Closure of educational institutions (Complete closure of universities); Mass gathering cancellation (Complete prohibition of gathering); Mass gathering cancellation (Cultural places and events); Mass gathering cancellation (Indoor activities); Mass gathering cancellation (Sport events); Measures for special p…
36	Norway	2020-03-12	(vii) Travel restriction	National lockdown ()
36	Norway	2020-03-13	(iii) Healthcare and public health capacity	Increase healthcare workforce (Mobilization of domestic resources for health); Increase in medical supplies and equipment (Measures to secure necessary equipment and personnel); Increase healthcare workforce (Exception to work law allowed)
36	Norway	2020-03-13	(iv) Resource allocation	Crisis management plans (State aid, taxation�and social security); Crisis management plans (Develop all-of-society and business continuity plans)
36	Norway	2020-03-13	(v) Risk communication	Travel alert and warning (Warning against travel to and return from high risk areas)
36	Norway	2020-03-13	(vii) Travel restriction	Border restriction (Entry ban to non-citizens)
36	Norway	2020-03-14	(iv) Resource allocation	Crisis management plans (State aid, taxation�and social security)
36	Norway	2020-03-14	(v) Risk communication	Educate and actively communicate with the public (Discourage non-essential travels)
36	Norway	2020-03-15	(i) Case identification, contact tracing and related measures	Quarantine (Contact persons)
36	Norway	2020-03-16	(iv) Resource allocation	Crisis management plans (Develop all-of-society and business continuity plans)
36	Norway	2020-03-16	(v) Risk communication	Educate and actively communicate with the public (Information campaign)
36	Norway	2020-03-18	(iv) Resource allocation	Crisis management plans (Develop all-of-society and business continuity plans)
36	Norway	2020-03-19	(vii) Travel restriction	Individual movement restrictions (Prohibition of moving out the municipality of residence)
36	Norway	2020-03-21	(iv) Resource allocation	Emergency laws (Law to ease the passing of laws)
36	Norway	2020-03-22	(iv) Resource allocation	Crisis management plans (Develop all-of-society and business continuity plans)
36	Norway	2020-03-23	(iv) Resource allocation	Provide international help (Funding to support global efforts)
36	Norway	2020-03-27	(i) Case identification, contact tracing and related measures	Tracing and tracking (Contact tracking via mobile phone app)
36	Norway	2020-03-27	(iii) Healthcare and public health capacity	Research (Vaccine); Reduce the burden on health system (Simplification of the health journey)
36	Norway	2020-03-27	(iv) Resource allocation	Emergency response mechanisms (Risk management plan); Police and army interventions (Police forces recruitment and training); Police and army interventions (For cybersecurity); Crisis management plans (Develop all-of-society and business continuity plans); Crisis management plans (State aid, taxation�and social security); Crisis management plans (Financial aid for health system)
36	Norway	2020-03-28	(vii) Travel restriction	Individual movement restrictions (Prohibition of moving out the municipality of residence)
36	Norway	2020-03-31	(iii) Healthcare and public health capacity	Increase in medical supplies and equipment (Respirators)
36	Norway	2020-03-31	(iv) Resource allocation	Provide international help (Funding to support global efforts)
36	Norway	2020-04-06	(iv) Resource allocation	Crisis management plans (Develop all-of-society and business continuity plans); Crisis management plans (State aid, taxation�and social security)
36	Norway	2020-04-07	(viii) Returning to normal life	Government communication (Phase-out strategy plan starts)
36	Norway	2020-04-09	(iv) Resource allocation	Crisis management plans (Develop all-of-society and business continuity plans)
36	Norway	2020-04-15	(iv) Resource allocation	Provide international help (Funding to support global efforts)
36	Norway	2020-04-18	(iv) Resource allocation	Provide international help (Donate equipment)
36	Norway	2020-04-18	(v) Risk communication	Educate and actively communicate with the public (Information campaign)
36	Norway	2020-04-20	(viii) Returning to normal life	Access to healthcare services (); Special relief for movements ()
36	Norway	2020-04-27	(viii) Returning to normal life	Re-opening of daycare centres (); Conditional re-opening of educational institutions (); Conditional re-opening of services ()
36	Norway	2020-04-30	(iv) Resource allocation	Crisis management plans (Develop all-of-society and business continuity plans)
37	Portugal	2020-02-26	(i) Case identification, contact tracing and related measures	Tracing and tracking (Contact tracking)
37	Portugal	2020-02-26	(v) Risk communication	Travel alert and warning (Warning against travel to and return from high risk areas)
37	Portugal	2020-03-03	(i) Case identification, contact tracing and related measures	Activate case notification (Covid-19 as a notifiable disease)
37	Portugal	2020-03-03	(iv) Resource allocation	Crisis management plans (State aid, taxation�and social security)
37	Portugal	2020-03-03	(v) Risk communication	Actively communicate with healthcare professionals (Health agencies and emergency healthcare); Educate and actively communicate with the public (Answer to questions)
37	Portugal	2020-03-09	(iv) Resource allocation	Emergency response mechanisms (Risk management plan)
37	Portugal	2020-03-09	(vi) Social distancing	Closure of educational institutions (Partial closure of primary and secondary schools)
37	Portugal	2020-03-10	(iii) Healthcare and public health capacity	Enhance laboratory testing capacity (Increase testing capacity (number tests))
37	Portugal	2020-03-10	(v) Risk communication	Educate and actively communicate with the public (Encourage self-initiated quarantine)
37	Portugal	2020-03-11	(vii) Travel restriction	Airport restriction (Cancellation of international flights)
37	Portugal	2020-03-12	(iv) Resource allocation	Emergency response mechanisms (Risk management plan)
37	Portugal	2020-03-12	(vi) Social distancing	Closure of educational institutions (Complete closure of kindergartens); Closure of educational institutions (Complete closure of primary and secondary schools); Closure of educational institutions (Complete closure of universities); Mass gathering cancellation (Cultural places and events); Mass gathering cancellation (Indoor activities); Measures for special populations (Measures to limit contac…
37	Portugal	2020-03-13	(iv) Resource allocation	Crisis management plans (Develop all-of-society and business continuity plans)
37	Portugal	2020-03-15	(v) Risk communication	Educate and actively communicate with the public (Promote the 2m distance)
37	Portugal	2020-03-16	(iv) Resource allocation	Police and army interventions (To enforce social distancing)
37	Portugal	2020-03-16	(v) Risk communication	Travel alert and warning (Warning against travel to and return from high risk areas)
37	Portugal	2020-03-16	(vi) Social distancing	Mass gathering cancellation (Closure of non-essential public places); Small gathering cancellation (Closure of non-essential shops); Small gathering cancellation (Closure of non-essential working places); Small gathering cancellation (Closure of restaurants/bars/cafes); Small gathering cancellation (Implement part-time work); Small gathering cancellation (Increase delivery capacity for food produ…
37	Portugal	2020-03-16	(vii) Travel restriction	Border restriction (Entry ban to people from high-risk areas other than China); Border restriction (Land border controls); Airport restriction (Cancellation of international flights); Public transport restriction (Train restriction)
37	Portugal	2020-03-18	(iii) Healthcare and public health capacity	Case management (Implement triage procedures)
37	Portugal	2020-03-18	(iv) Resource allocation	Emergency response mechanisms (Declare state of emergency)
37	Portugal	2020-03-19	(iv) Resource allocation	Crisis management plans (Develop all-of-society and business continuity plans); Crisis management plans (State aid, taxation�and social security); Police and army interventions (To support law enforcement)
37	Portugal	2020-03-19	(vi) Social distancing	Small gathering cancellation (Mandatory home office)
37	Portugal	2020-03-19	(vii) Travel restriction	Port and ship restriction (Deny entry to boats with more than 100 passengers)
37	Portugal	2020-03-20	(i) Case identification, contact tracing and related measures	Isolation of cases (Mandatory)
37	Portugal	2020-03-20	(iii) Healthcare and public health capacity	Reduce the burden on health system (Promote self-initiated isolation of people with mild respiratory symptoms)
37	Portugal	2020-03-20	(iv) Resource allocation	Police and army interventions (To enforce isolation of cases and mandatory quarantine)
37	Portugal	2020-03-20	(v) Risk communication	Educate and actively communicate with the public (Respiratory etiquette); Actively communicate with stakeholders (Recommendations for work safety protocols)
37	Portugal	2020-03-20	(vi) Social distancing	Small gathering cancellation (Closure of non-essential shops); Small gathering cancellation (Closure of restaurants/bars/cafes)
37	Portugal	2020-03-20	(vii) Travel restriction	Cordon sanitaire (More than one region); Individual movement restrictions (Mandatoty quarantine); Individual movement restrictions (Non-essential movements forbidden); Airport restriction (Cancellation of international flights)
37	Portugal	2020-03-23	(iv) Resource allocation	Crisis management plans (Develop all-of-society and business continuity plans)
37	Portugal	2020-03-24	(iii) Healthcare and public health capacity	Research ()
37	Portugal	2020-03-24	(iv) Resource allocation	Emergency response mechanisms (Risk management plan)
37	Portugal	2020-03-25	(iii) Healthcare and public health capacity	Increase healthcare workforce (Mobilization of domestic resources for health)
37	Portugal	2020-03-26	(iii) Healthcare and public health capacity	Enhance laboratory testing capacity (Increase testing capacity (number tests))
37	Portugal	2020-03-26	(iv) Resource allocation	Crisis management plans (State aid, taxation�and social security)
37	Portugal	2020-03-30	(iv) Resource allocation	Crisis management plans (State aid, taxation�and social security)
37	Portugal	2020-04-01	(iii) Healthcare and public health capacity	Increase healthcare workforce (Mobilization of domestic resources for health)
37	Portugal	2020-04-01	(iv) Resource allocation	Crisis management plans (Develop all-of-society and business continuity plans)
37	Portugal	2020-04-02	(i) Case identification, contact tracing and related measures	Enhance detection system (Targeted testing)
37	Portugal	2020-04-02	(iii) Healthcare and public health capacity	Increase in medical supplies and equipment (Ventilators); Increase in medical supplies and equipment (Increase domestic production of medical equipment)
37	Portugal	2020-04-02	(iv) Resource allocation	Crisis management plans (State aid, taxation�and social security)
37	Portugal	2020-04-06	(v) Risk communication	Educate and actively communicate with the public (Information campaign)
37	Portugal	2020-04-07	(iii) Healthcare and public health capacity	Increase patient capacity (Beds)
37	Portugal	2020-04-09	(vii) Travel restriction	Airport restriction (Airports closed); Individual movement restrictions (Non-essential movements forbidden)
37	Portugal	2020-04-14	(vi) Social distancing	Mass gathering cancellation (Implement e-learning)
37	Portugal	2020-04-16	(iv) Resource allocation	Measures to ensure security of supply (Fixing price for necessity goods)
37	Portugal	2020-04-18	(iv) Resource allocation	Measures to ensure security of supply (Fixing price for specific protective products)
37	Portugal	2020-04-18	(vii) Travel restriction	Airport restriction (Ban on all air traffic from countries outside the European Union)
37	Portugal	2020-04-20	(v) Risk communication	Actively communicate with stakeholders (Recommendations for work safety protocols)
37	Portugal	2020-04-22	(v) Risk communication	Educate and actively communicate with the public (Direct government communication)
37	Portugal	2020-05-01	(vii) Travel restriction	Individual movement restrictions (Non-essential movements forbidden)
37	Portugal	2020-05-03	(iv) Resource allocation	Emergency response mechanisms (Downgrade level of emergency)
37	Portugal	2020-05-04	(iii) Healthcare and public health capacity	Personal protective measures (Mandatory use of masks)
37	Portugal	2020-05-04	(iv) Resource allocation	Provide international help (Funding to support global efforts)
37	Portugal	2020-05-05	(iii) Healthcare and public health capacity	Increase patient capacity (Increase ICU capacity)
38	Republic of Korea	2020-02-04	(i) Case identification, contact tracing and related measures	Quarantine (Contact persons); Tracing and tracking (Contact tracking)
38	Republic of Korea	2020-02-12	(i) Case identification, contact tracing and related measures	Quarantine (All incomings from high-risk areas); Airport health check (Health screening of passengers); Restricted testing (Patients with symptoms or and epidemiological link)
38	Republic of Korea	2020-02-12	(v) Risk communication	Educate and actively communicate with the public (Guidelines for self-quarantine)
38	Republic of Korea	2020-02-17	(v) Risk communication	Actively communicate with healthcare professionals (Sensitization of hospital, medico-social and liberal health professionals); Educate and actively communicate with the public (Guidelines)
38	Republic of Korea	2020-02-20	(v) Risk communication	Educate and actively communicate with the public (Encourage self-initiated quarantine)
38	Republic of Korea	2020-02-21	(v) Risk communication	Travel alert and warning (Warning against travel to and return from high risk areas)
38	Republic of Korea	2020-02-21	(vii) Travel restriction	Airport restriction (Cancellation of international flights)
38	Republic of Korea	2020-02-23	(vii) Travel restriction	Cordon sanitaire (Voluntary lockdown of affected cities and provinces)
38	Republic of Korea	2020-02-24	(vi) Social distancing	Closure of educational institutions (Partial closure of kindergartens); Closure of educational institutions (Partial closure of primary and secondary schools)
38	Republic of Korea	2020-02-24	(vii) Travel restriction	Border restriction (Entry ban to people from China)
38	Republic of Korea	2020-02-26	(v) Risk communication	Educate and actively communicate with the public (Answer to questions)
38	Republic of Korea	2020-02-27	(v) Risk communication	Educate and actively communicate with the public (Respiratory etiquette); Educate and actively communicate with the public (Information campaign)
38	Republic of Korea	2020-02-28	(i) Case identification, contact tracing and related measures	Border health check (Health declaration)
38	Republic of Korea	2020-02-28	(iv) Resource allocation	Crisis management plans (Develop all-of-society and business continuity plans)
38	Republic of Korea	2020-02-28	(v) Risk communication	Actively communicate with healthcare professionals (Health agencies and emergency healthcare)
38	Republic of Korea	2020-02-29	(v) Risk communication	Educate and actively communicate with the public (Information campaign)
38	Republic of Korea	2020-03-01	(iii) Healthcare and public health capacity	Personal protective measures (Mandatory use of masks); Reduce the burden on health system (Promote self-initiated isolation of people with mild respiratory symptoms)
38	Republic of Korea	2020-03-01	(v) Risk communication	Educate and actively communicate with the public (Respiratory etiquette); Educate and actively communicate with the public (Encourage stay at home)
38	Republic of Korea	2020-03-02	(iii) Healthcare and public health capacity	Case management (Implement triage procedures); Case management (Prioritize care)
38	Republic of Korea	2020-03-02	(v) Risk communication	Educate and actively communicate with the public (Encourage hand hygiene); Educate and actively communicate with the public (Respiratory etiquette); Educate and actively communicate with the public (Guidelines for self-quarantine); Actively communicate with healthcare professionals (Provide documentation)
38	Republic of Korea	2020-03-07	(v) Risk communication	Actively communicate with stakeholders (Organize notification)
38	Republic of Korea	2020-03-08	(v) Risk communication	Educate and actively communicate with the public (Discourage gathering)
38	Republic of Korea	2020-03-10	(iii) Healthcare and public health capacity	Research (Antibody research)
38	Republic of Korea	2020-03-11	(i) Case identification, contact tracing and related measures	Airport health check (Specific health channel for travellers); Tracing and tracking (Tracking and monitoring travellers)
38	Republic of Korea	2020-03-11	(v) Risk communication	Educate and actively communicate with the public (Recommendation for home office)
38	Republic of Korea	2020-03-12	(vi) Social distancing	Work safety protocols (Businesses)
38	Republic of Korea	2020-03-15	(i) Case identification, contact tracing and related measures	Airport health check (Specific health channel for travellers)
38	Republic of Korea	2020-03-16	(i) Case identification, contact tracing and related measures	Airport health check (Specific health channel for travellers)
38	Republic of Korea	2020-03-16	(v) Risk communication	Educate and actively communicate with the public (Avoid indoor close-contact)
38	Republic of Korea	2020-03-19	(i) Case identification, contact tracing and related measures	Airport health check (Temperature screening for all passengers); Airport health check (Health declaration)
38	Republic of Korea	2020-03-19	(v) Risk communication	Educate and actively communicate with the public (Discourage non-essential travels)
38	Republic of Korea	2020-03-20	(v) Risk communication	Travel alert and warning (Warning against travel to and return from high risk areas)
38	Republic of Korea	2020-03-22	(i) Case identification, contact tracing and related measures	Airport health check (Test travellers with fever or symptoms); Border health check (Test at the border)
38	Republic of Korea	2020-03-22	(v) Risk communication	Educate and actively communicate with the public (Promote social distancing measures)
38	Republic of Korea	2020-03-22	(vi) Social distancing	Mass gathering cancellation (Indoor activities)
38	Republic of Korea	2020-03-23	(v) Risk communication	Educate and actively communicate with the public (Answer to questions)
38	Republic of Korea	2020-03-25	(iv) Resource allocation	Police and army interventions (To enforce quarantine)
38	Republic of Korea	2020-03-25	(v) Risk communication	Educate and actively communicate with the public (Encourage disinfection of the environment); Educate and actively communicate with the public (Encourage self-initiated quarantine)
38	Republic of Korea	2020-03-27	(i) Case identification, contact tracing and related measures	Border health check (Test at the border if symptomatic)
38	Republic of Korea	2020-03-30	(i) Case identification, contact tracing and related measures	Quarantine (All incomings from high-risk areas)
38	Republic of Korea	2020-04-01	(i) Case identification, contact tracing and related measures	Border health check (Test at the border if symptomatic); Quarantine (Nationals who travelled to at risk areas)
38	Republic of Korea	2020-04-02	(iii) Healthcare and public health capacity	Research (Vaccine and antiviral development)
38	Republic of Korea	2020-04-04	(v) Risk communication	Actively communicate with stakeholders (Promote hygiene measures and social distancing); Actively communicate with stakeholders (Promote the 2m distance); Actively communicate with stakeholders (Encourage self-initiated quarantine)
38	Republic of Korea	2020-04-05	(iv) Resource allocation	Police and army interventions (To enforce quarantine)
38	Republic of Korea	2020-04-06	(iii) Healthcare and public health capacity	Increase availability of PPE (PPE for healthcare professionals); Increase availability of PPE (Increase domestic production of PPE); Increase availability of PPE (Full-body PPE)
38	Republic of Korea	2020-04-06	(v) Risk communication	Actively communicate with healthcare professionals (Guidelines)
38	Republic of Korea	2020-04-08	(iii) Healthcare and public health capacity	Increase patient capacity (Medicalise nursing home); Increase patient capacity (Increase number of medical institutions)
38	Republic of Korea	2020-04-10	(v) Risk communication	Actively communicate with stakeholders (Promote hygiene measures and social distancing)
38	Republic of Korea	2020-04-11	(v) Risk communication	Educate and actively communicate with the public (Communication targets protection of vulnerable populations); Educate and actively communicate with the public (Promote social distancing measures); Educate and actively communicate with the public (Guidelines)
38	Republic of Korea	2020-04-11	(vi) Social distancing	Measures for special populations (Vulnerable populations)
39	Romania	2020-01-21	(v) Risk communication	Educate and actively communicate with the public ()
39	Romania	2020-01-22	(i) Case identification, contact tracing and related measures	Airport health check (Health screening of passengers)
39	Romania	2020-01-22	(iii) Healthcare and public health capacity	Case management (Prepare to treat patients); Increase availability of PPE (PPE for healthcare professionals in airports)
39	Romania	2020-01-22	(iv) Resource allocation	Emergency response mechanisms (Risk management plan)
39	Romania	2020-01-22	(v) Risk communication	Actively communicate with healthcare professionals (Health agencies and emergency healthcare); Actively communicate with healthcare professionals (Sensitization of hospital, medico-social and liberal health professionals); Educate and actively communicate with the public (Information campaign)
39	Romania	2020-01-22	(vi) Social distancing	Measures for special populations (More exposed professionals (not healthcare))
39	Romania	2020-01-25	(v) Risk communication	Educate and actively communicate with the public ()
39	Romania	2020-02-04	(iii) Healthcare and public health capacity	Increase in medical supplies and equipment (Inventory, restock, and acquisition of medical devices, protective equipment, face masks, and biocides necessary for hospitals)
39	Romania	2020-02-07	(v) Risk communication	Educate and actively communicate with the public ()
39	Romania	2020-02-09	(vi) Social distancing	Return operation of nationals (Return operation of nationals in China)
39	Romania	2020-02-10	(i) Case identification, contact tracing and related measures	Quarantine (All incomings from high-risk areas)
39	Romania	2020-02-10	(iii) Healthcare and public health capacity	Increase isolation and quarantine facilities (Quarantine facilities implemented for travellers coming from affected areas)
39	Romania	2020-02-18	(iv) Resource allocation	Emergency response mechanisms (Risk management plan)
39	Romania	2020-02-24	(i) Case identification, contact tracing and related measures	Quarantine (All incomings from high-risk areas); Airport health check (Specific health channel for travellers)
39	Romania	2020-02-24	(v) Risk communication	Educate and actively communicate with the public ()
39	Romania	2020-02-24	(vi) Social distancing	Closure of educational institutions (Partial closure of educational institutions); Measures for special populations (Prisons)
39	Romania	2020-02-27	(iii) Healthcare and public health capacity	Enhance laboratory testing capacity (Increase testing capacity (number tests)); Increase in medical supplies and equipment (themal scanners)
39	Romania	2020-02-27	(v) Risk communication	Educate and actively communicate with the public (Answer to questions)
39	Romania	2020-03-01	(v) Risk communication	Educate and actively communicate with the public (Answer to questions)
39	Romania	2020-03-02	(v) Risk communication	Educate and actively communicate with the public (Encourage hand hygiene)
39	Romania	2020-03-03	(v) Risk communication	Actively communicate with stakeholders (Strengthen border control)
39	Romania	2020-03-04	(vi) Social distancing	Closure of educational institutions (school class suspended due to one positive pupil)
39	Romania	2020-03-05	(v) Risk communication	Educate and actively communicate with the public (Direct communication from health authorities)
39	Romania	2020-03-05	(vi) Social distancing	Measures for special populations (More exposed professionals (not healthcare))
39	Romania	2020-03-06	(v) Risk communication	Educate and actively communicate with the public (Direct government communication)
39	Romania	2020-03-07	(v) Risk communication	Educate and actively communicate with the public (Research of contacts)
39	Romania	2020-03-08	(vi) Social distancing	Mass gathering cancellation (Limit up to 1000 persons)
39	Romania	2020-03-08	(vii) Travel restriction	Airport restriction (Cancellation of international flights)
39	Romania	2020-03-09	(i) Case identification, contact tracing and related measures	Tracing and tracking (Contact tracking); Quarantine (All incomings from high-risk areas)
39	Romania	2020-03-09	(ii) Environmental measures	Environmental cleaning and disinfection (Supermarkets and stores); Environmental cleaning and disinfection (Private and public transport)
39	Romania	2020-03-09	(v) Risk communication	Educate and actively communicate with the public (Recommendation for home office)
39	Romania	2020-03-09	(vi) Social distancing	Closure of educational institutions (Partial closure of educational institutions); Mass gathering cancellation (Sport events); Measures for special populations (Measures to limit contact to hospital patients)
39	Romania	2020-03-09	(vii) Travel restriction	Airport restriction (Cancellation of international flights)
39	Romania	2020-03-10	(i) Case identification, contact tracing and related measures	Quarantine (All incomings from high-risk areas)
39	Romania	2020-03-10	(iii) Healthcare and public health capacity	Increase patient capacity (Postponement of non-essential care and non-urgent operations in hospitals)
39	Romania	2020-03-10	(vi) Social distancing	Closure of educational institutions (Partial closure of educational institutions)
39	Romania	2020-03-10	(vii) Travel restriction	Border restriction (Travel ban to high-risk areas)
39	Romania	2020-03-11	(v) Risk communication	Educate and actively communicate with the public (Information campaign)
39	Romania	2020-03-11	(vi) Social distancing	Closure of educational institutions (Complete closure of kindergartens); Closure of educational institutions (Complete closure of primary and secondary schools)
39	Romania	2020-03-12	(v) Risk communication	Call for return of nationals living abroad (); Educate and actively communicate with the public (Information campaign)
39	Romania	2020-03-12	(vii) Travel restriction	Public transport restriction (Train restriction)
39	Romania	2020-03-13	(vi) Social distancing	Measures for special populations (More exposed professionals (not healthcare))
39	Romania	2020-03-14	(v) Risk communication	Actively communicate with stakeholders (Advice for certain workers)
39	Romania	2020-03-14	(vi) Social distancing	Mass gathering cancellation (Limit up to 50 persons)
39	Romania	2020-03-16	(iv) Resource allocation	Emergency response mechanisms (Declare state of emergency)
39	Romania	2020-03-16	(v) Risk communication	Educate and actively communicate with the public (Information campaign)
39	Romania	2020-03-17	(iii) Healthcare and public health capacity	Case management (Implement triage procedures)
39	Romania	2020-03-18	(iii) Healthcare and public health capacity	Increase in medical supplies and equipment (Ban on exportation of medical equipment and drugs); Increase patient capacity (Emergency hospitals)
39	Romania	2020-03-18	(v) Risk communication	Actively communicate with stakeholders (Advice for certain workers)
39	Romania	2020-03-18	(vi) Social distancing	Mass gathering cancellation (Conferences, meetings, trade fairs, etc.); Mass gathering cancellation (Cultural places and events); Mass gathering cancellation (Festivals, faith-based events); Mass gathering cancellation (Limit up to 100 persons); Mass gathering cancellation (Sport events); Small gathering cancellation (Closure of restaurants/bars/cafes)
39	Romania	2020-03-18	(vii) Travel restriction	Airport restriction (Cancellation of international flights)
39	Romania	2020-03-19	(ii) Environmental measures	Environmental cleaning and disinfection (Hospitals)
39	Romania	2020-03-20	(iv) Resource allocation	Police and army interventions (To enforce quarantine)
39	Romania	2020-03-21	(v) Risk communication	Educate and actively communicate with the public (Information campaign); Educate and actively communicate with the public (Encourage self-initiated quarantine)
39	Romania	2020-03-23	(vi) Social distancing	Measures for special populations (Measures to limit contact to the elderly); Measures for special populations (More exposed professionals (not healthcare)); Small gathering cancellation (Closure of non-essential shops); Small gathering cancellation (Limit up to 3 persons); Small gathering cancellation (Limit up to 8 persons)
39	Romania	2020-03-23	(vii) Travel restriction	Border restriction (Entry ban to non-citizens); Individual movement restrictions (Curfew); Individual movement restrictions (Non-essential movements forbidden)
39	Romania	2020-03-25	(i) Case identification, contact tracing and related measures	Quarantine (All incomings); Quarantine (All incomings from high-risk areas); Tracing and tracking (Case tracking)
39	Romania	2020-03-25	(iii) Healthcare and public health capacity	Personal protective measures (Mandatory use of masks)
39	Romania	2020-03-25	(iv) Resource allocation	Police and army interventions (To support law enforcement)
39	Romania	2020-03-25	(v) Risk communication	Educate and actively communicate with the public (Promote the 2m distance)
39	Romania	2020-03-25	(vi) Social distancing	Special measures for certain establishments (Decongestion of administrative institutions); Measures for special populations (Vulnerable populations); Measures for special populations (Measures to limit contact to the elderly)
39	Romania	2020-03-25	(vii) Travel restriction	Individual movement restrictions (Non-essential movements forbidden)
39	Romania	2020-03-26	(vii) Travel restriction	Airport restriction (Cancellation of international flights)
39	Romania	2020-03-30	(iii) Healthcare and public health capacity	Increase patient capacity (Increase number of medical institutions)
39	Romania	2020-03-30	(iv) Resource allocation	Police and army interventions (To enforce quarantine); Measures to ensure security of supply (Fixing price for necessity goods)
39	Romania	2020-03-30	(v) Risk communication	Educate and actively communicate with the public (Information campaign)
39	Romania	2020-03-30	(vi) Social distancing	Measures for special populations (Measures to limit contact to the elderly)
39	Romania	2020-03-31	(vi) Social distancing	Measures for special populations (More exposed professionals (not healthcare)); Measures for special populations (Healthcare workers)
39	Romania	2020-04-05	(vii) Travel restriction	Border restriction (Restriction of freight transport)
39	Romania	2020-04-06	(vii) Travel restriction	Airport restriction (Cancellation of international flights)
39	Romania	2020-04-10	(iv) Resource allocation	Measures to ensure security of supply (Ban export of necessity goods)
39	Romania	2020-04-10	(v) Risk communication	Actively communicate with stakeholders (Encourage disinfection of the environment)
40	Serbia	2020-02-27	(v) Risk communication	Educate and actively communicate with the public (Answer to questions)
40	Serbia	2020-03-06	(i) Case identification, contact tracing and related measures	Tracing and tracking (Case tracking)
40	Serbia	2020-03-08	(v) Risk communication	Educate and actively communicate with the public (Respiratory etiquette)
40	Serbia	2020-03-12	(vii) Travel restriction	Border restriction (Land borders closed)
40	Serbia	2020-03-14	(vi) Social distancing	Measures for special populations (Measures to limit contact to hospital patients); Measures for special populations (Measures to limit contact to long-term care facilities)
40	Serbia	2020-03-15	(i) Case identification, contact tracing and related measures	Quarantine (All incomings)
40	Serbia	2020-03-15	(iv) Resource allocation	Police and army interventions (To enforce quarantine)
40	Serbia	2020-03-15	(vi) Social distancing	Closure of educational institutions (Complete closure of all educational institutions); Closure of educational institutions (Complete closure of kindergartens); Closure of educational institutions (Complete closure of primary and secondary schools); Closure of educational institutions (Complete closure of universities)
40	Serbia	2020-03-15	(vii) Travel restriction	Border restriction (Entry ban to non-citizens)
40	Serbia	2020-03-16	(vi) Social distancing	Small gathering cancellation (Closure of non-essential public places)
40	Serbia	2020-03-17	(i) Case identification, contact tracing and related measures	Border health check (Temperature screening)
40	Serbia	2020-03-17	(v) Risk communication	Educate and actively communicate with the public (Encourage stay at home)
40	Serbia	2020-03-17	(vii) Travel restriction	Individual movement restrictions (Curfew)
40	Serbia	2020-03-18	(v) Risk communication	Educate and actively communicate with the public (Answer to questions)
40	Serbia	2020-03-18	(vi) Social distancing	Measures for special populations (Measures to limit contact to the elderly)
40	Serbia	2020-03-19	(vii) Travel restriction	Border restriction (Total entry ban); Airport restriction (Landing bans on aircrafts from high risk areas); Airport restriction (Cancellation of international flights); Airport restriction (Airports closed)
40	Serbia	2020-03-20	(iv) Resource allocation	Receive international help (From Norway)
40	Serbia	2020-03-20	(vii) Travel restriction	Public transport restriction (Public transport ban)
40	Serbia	2020-03-21	(iv) Resource allocation	Police and army interventions (To enforce social distancing)
40	Serbia	2020-03-21	(vi) Social distancing	Mass gathering cancellation (Cultural places and events); Small gathering cancellation (Closure of non-essential shops); Small gathering cancellation (Closure of restaurants/bars/cafes); Small gathering cancellation (Limit up to 5 persons)
40	Serbia	2020-03-21	(vii) Travel restriction	Public transport restriction (Public transport ban)
40	Serbia	2020-03-22	(iv) Resource allocation	Police and army interventions (To enforce social distancing)
40	Serbia	2020-03-22	(vi) Social distancing	Small gathering cancellation (Closure of restaurants/bars/cafes); Small gathering cancellation (Closure of non-essential shops); Mass gathering cancellation (Limit up to 100 persons); Mass gathering cancellation (Complete prohibition of gathering); Mass gathering cancellation (Place of worship)
40	Serbia	2020-03-22	(vii) Travel restriction	Individual movement restrictions (Curfew Extended); National lockdown ()
40	Serbia	2020-03-25	(iii) Healthcare and public health capacity	Increase patient capacity (Increase number of medical institutions)
40	Serbia	2020-03-28	(i) Case identification, contact tracing and related measures	Quarantine (All incomings)
40	Serbia	2020-03-28	(vii) Travel restriction	Individual movement restrictions (Curfew Extended)
41	Singapore	2020-01-02	(i) Case identification, contact tracing and related measures	Activate case notification (Covid-19 as a notifiable disease)
41	Singapore	2020-01-03	(i) Case identification, contact tracing and related measures	Airport health check (Temperature screening for passengers from China); Quarantine (All incomings from high-risk areas)
41	Singapore	2020-01-03	(v) Risk communication	Actively communicate with stakeholders (Military personal); Educate and actively communicate with the public (Information campaign)
41	Singapore	2020-01-08	(v) Risk communication	Travel alert and warning (Warning against travel to and return from high risk areas)
41	Singapore	2020-01-20	(i) Case identification, contact tracing and related measures	Tracing and tracking (Case tracking); Quarantine (Suspected cases)
41	Singapore	2020-01-20	(v) Risk communication	Actively communicate with healthcare professionals (Guidelines)
41	Singapore	2020-01-21	(v) Risk communication	Actively communicate with stakeholders (Military personal)
41	Singapore	2020-01-22	(i) Case identification, contact tracing and related measures	Airport health check (Temperature screening for passengers from China)
41	Singapore	2020-01-22	(iv) Resource allocation	Emergency response mechanisms (Risk management plan)
41	Singapore	2020-01-22	(v) Risk communication	Educate and actively communicate with the public (Direct communication from health authorities)
41	Singapore	2020-01-23	(i) Case identification, contact tracing and related measures	Isolation of cases (); Quarantine (Contact persons); Tracing and tracking (Case tracking)
41	Singapore	2020-01-23	(iv) Resource allocation	Emergency response mechanisms (Risk management plan)
41	Singapore	2020-01-23	(v) Risk communication	Educate and actively communicate with the public (Promote health check if respiratory symptoms)
41	Singapore	2020-01-24	(i) Case identification, contact tracing and related measures	Border health check (Temperature screening)
41	Singapore	2020-01-25	(vi) Social distancing	Measures for special populations (Measures to limit contact to hospital patients)
41	Singapore	2020-01-27	(i) Case identification, contact tracing and related measures	Quarantine (All incomings from high-risk areas); Airport health check (Specific health channel for travellers)
41	Singapore	2020-01-27	(v) Risk communication	Travel alert and warning (Warning against travel to and return from high risk areas)
41	Singapore	2020-01-28	(i) Case identification, contact tracing and related measures	Quarantine (All incomings from high-risk areas)
41	Singapore	2020-01-29	(i) Case identification, contact tracing and related measures	Airport health check (Temperature screening for all passengers); Quarantine (All incomings from high-risk areas)
41	Singapore	2020-01-31	(iii) Healthcare and public health capacity	Personal protective measures (Enhance hand hygiene)
41	Singapore	2020-02-01	(ii) Environmental measures	Environmental cleaning and disinfection (Public places with high human traffic)
41	Singapore	2020-02-01	(iii) Healthcare and public health capacity	Increase availability of PPE (Face masks)
41	Singapore	2020-02-01	(vii) Travel restriction	Border restriction (Entry ban to people with a travel history to China)
41	Singapore	2020-02-02	(i) Case identification, contact tracing and related measures	Isolation of cases (); Surveillance (Implement community-based surveillance)
41	Singapore	2020-02-02	(v) Risk communication	Actively communicate with healthcare professionals (Guidelines); Educate and actively communicate with the public (Discourage gathering); Educate and actively communicate with the public (Encourage hand hygiene); Educate and actively communicate with the public (MOH webpage); Educate and actively communicate with the public (Promote health check if respiratory symptoms); Educate and actively comm…
41	Singapore	2020-02-05	(vi) Social distancing	Closure of educational institutions (Reduction of excursions, out-of-house events)
41	Singapore	2020-02-07	(iv) Resource allocation	Emergency response mechanisms (Risk management plan)
41	Singapore	2020-02-07	(v) Risk communication	Educate and actively communicate with the public (Recommendation for home office); Educate and actively communicate with the public (Encourage self-initiated quarantine); Educate and actively communicate with the public (Encourage hand hygiene)
41	Singapore	2020-02-07	(vi) Social distancing	Closure of educational institutions (Partial closure of kindergartens); Measures for special populations (Measures to limit contact to the elderly); Closure of educational institutions (Reduction of excursions, out-of-house events); Mass gathering cancellation (Limit up to 5000 persons); Work safety protocols ()
41	Singapore	2020-02-10	(v) Risk communication	Educate and actively communicate with the public (Respiratory etiquette)
41	Singapore	2020-02-12	(i) Case identification, contact tracing and related measures	Airport health check (Test travellers with fever or symptoms); Border health check (Health declaration)
41	Singapore	2020-02-12	(vii) Travel restriction	Airport restriction (Entry ban to people from high-risk areas other than China)
41	Singapore	2020-02-15	(vi) Social distancing	Mass gathering cancellation (Limit up to 1000 persons)
41	Singapore	2020-02-16	(v) Risk communication	Actively communicate with stakeholders (); Educate and actively communicate with the public (Encourage public hygiene)
41	Singapore	2020-02-18	(iii) Healthcare and public health capacity	Repurpose hospitals (Requisition private hospitals); Increase healthcare workforce (Train medical staff specially for covid-19)
41	Singapore	2020-02-19	(i) Case identification, contact tracing and related measures	Quarantine (All incomings from high-risk areas)
41	Singapore	2020-02-22	(v) Risk communication	Travel alert and warning (Warning against travel to and return from high risk areas)
41	Singapore	2020-02-23	(v) Risk communication	Travel alert and warning (Warning against travel to and return from high risk areas)
41	Singapore	2020-02-27	(i) Case identification, contact tracing and related measures	Quarantine (All incomings from high-risk areas)
41	Singapore	2020-02-27	(vii) Travel restriction	Border restriction (Entry ban to people from high-risk areas other than China)
41	Singapore	2020-02-29	(vii) Travel restriction	Border restriction (Entry ban to people from China)
41	Singapore	2020-03-03	(v) Risk communication	Travel alert and warning (Warning against travel to and return from high risk areas)
41	Singapore	2020-03-04	(i) Case identification, contact tracing and related measures	Border health check (Test at the border)
41	Singapore	2020-03-05	(i) Case identification, contact tracing and related measures	Airport health check (Test travellers with fever or symptoms); Border health check (Test at the border); Enhance detection system (Broaden definition / special definition); Quarantine (All incomings from high-risk areas)
41	Singapore	2020-03-05	(iii) Healthcare and public health capacity	Enhance laboratory testing capacity (Increase testing capacity (number tests))
41	Singapore	2020-03-05	(v) Risk communication	Educate and actively communicate with the public (Information campaign)
41	Singapore	2020-03-05	(vii) Travel restriction	Border restriction (Entry ban to people from high-risk areas other than China)
41	Singapore	2020-03-06	(v) Risk communication	Educate and actively communicate with the public (Encourage public hygiene)
41	Singapore	2020-03-10	(v) Risk communication	Educate and actively communicate with the public (Encourage self-initiated quarantine)
41	Singapore	2020-03-11	(vi) Social distancing	Measures for special populations (Measures to limit contact to the elderly)
41	Singapore	2020-03-12	(iii) Healthcare and public health capacity	Increase patient capacity (Increase ICU capacity)
41	Singapore	2020-03-12	(vi) Social distancing	Mass gathering cancellation (Place of worship)
41	Singapore	2020-03-13	(v) Risk communication	Educate and actively communicate with the public (Recommendation for home office); Travel alert and warning (Warning against travel to and return from high risk areas); Educate and actively communicate with the public (Use of public transport)
41	Singapore	2020-03-13	(vi) Social distancing	Mass gathering cancellation (Limit up to 250 persons); Mass gathering cancellation (Place of worship); Special measures for certain establishments (Entertainment venues); Special measures for certain establishments (Food services); Special measures for certain establishments (Sport centers); Work safety protocols ()
41	Singapore	2020-03-13	(vii) Travel restriction	Port and ship restriction (Deny entry to boats with more than 100 passengers)
41	Singapore	2020-03-15	(v) Risk communication	Travel alert and warning (Warning against travel to and return from high risk areas)
41	Singapore	2020-03-16	(i) Case identification, contact tracing and related measures	Airport health check (Test travellers with fever or symptoms); Border health check (Test at the border if symptomatic); Quarantine (All incomings from high-risk areas)
41	Singapore	2020-03-16	(vii) Travel restriction	Border restriction (Entry ban to people from high-risk areas other than China)
41	Singapore	2020-03-17	(i) Case identification, contact tracing and related measures	Border health check (Health certificate requested); Quarantine (All incomings from high-risk areas)
41	Singapore	2020-03-17	(v) Risk communication	Call for return of nationals living abroad (Students)
41	Singapore	2020-03-19	(v) Risk communication	Educate and actively communicate with the public (Promote the 2m distance)
41	Singapore	2020-03-20	(i) Case identification, contact tracing and related measures	Tracing and tracking (Contact tracking)
41	Singapore	2020-03-20	(ii) Environmental measures	Environmental cleaning and disinfection (Working places)
41	Singapore	2020-03-20	(iv) Resource allocation	Provide international help ()
41	Singapore	2020-03-20	(v) Risk communication	Educate and actively communicate with the public (Recommendation for home office); Educate and actively communicate with the public (Encourage stay at home)
41	Singapore	2020-03-20	(vi) Social distancing	Mass gathering cancellation (Limit up to 1000 persons)
41	Singapore	2020-03-20	(vii) Travel restriction	Non-essential travels forbidden ()
41	Singapore	2020-03-21	(i) Case identification, contact tracing and related measures	Quarantine (All incomings)
41	Singapore	2020-03-22	(vi) Social distancing	Measures for special populations (Measures to limit contact to the elderly)
41	Singapore	2020-03-23	(iii) Healthcare and public health capacity	Increase healthcare workforce (Special measure for healthcare workers)
41	Singapore	2020-03-24	(vii) Travel restriction	Border restriction (Entry ban to non-citizens)
41	Singapore	2020-03-26	(iv) Resource allocation	Police and army interventions (To enforce social distancing)
41	Singapore	2020-03-26	(vi) Social distancing	Small gathering cancellation (Limit up to 10 persons)
41	Singapore	2020-03-27	(i) Case identification, contact tracing and related measures	Airport health check (Health certificate requested)
41	Singapore	2020-03-27	(vi) Social distancing	Mass gathering cancellation (Festivals, faith-based events); Special measures for certain establishments (Entertainment venues); Special measures for certain establishments (Museums, events)
42	Slovakia	2020-01-24	(v) Risk communication	Actively communicate with healthcare professionals (Health agencies and emergency healthcare)
42	Slovakia	2020-01-27	(v) Risk communication	Educate and actively communicate with the public (Answer to questions)
42	Slovakia	2020-02-06	(iii) Healthcare and public health capacity	Enhance laboratory testing capacity (Increase testing capacity (number tests))
42	Slovakia	2020-02-14	(iii) Healthcare and public health capacity	Enhance laboratory testing capacity (Increase testing capacity (number tests))
42	Slovakia	2020-02-24	(i) Case identification, contact tracing and related measures	Border health check (Health questionnaire)
42	Slovakia	2020-02-26	(v) Risk communication	Travel alert and warning (Warning against travel to and return from high risk areas)
42	Slovakia	2020-02-27	(iv) Resource allocation	Emergency response mechanisms (Risk management plan)
42	Slovakia	2020-02-27	(v) Risk communication	Educate and actively communicate with the public (Information campaign)
42	Slovakia	2020-02-28	(i) Case identification, contact tracing and related measures	Airport health check (Temperature screening for all passengers)
42	Slovakia	2020-03-06	(vi) Social distancing	Measures for special populations (Measures to limit contact to hospital patients); Measures for special populations (Measures to limit contact to long-term care facilities)
42	Slovakia	2020-03-09	(vi) Social distancing	Closure of educational institutions (Partial closure of universities); Closure of educational institutions (Partial closure of primary and secondary schools)
42	Slovakia	2020-03-09	(vii) Travel restriction	Airport restriction (Landing bans on aircrafts from high risk areas)
42	Slovakia	2020-03-10	(i) Case identification, contact tracing and related measures	Quarantine (All incomings from high-risk areas)
42	Slovakia	2020-03-10	(vi) Social distancing	Closure of educational institutions (Reduction of excursions, out-of-house events); Small gathering cancellation (All non-essential gatherings); Mass gathering cancellation (Cultural places and events); Mass gathering cancellation (Place of worship); Mass gathering cancellation (Sport events)
42	Slovakia	2020-03-12	(i) Case identification, contact tracing and related measures	Quarantine (All incomings)
42	Slovakia	2020-03-12	(vi) Social distancing	Closure of educational institutions (Complete closure of kindergartens); Closure of educational institutions (Complete closure of primary and secondary schools); Closure of educational institutions (Complete closure of universities); Mass gathering cancellation (Indoor activities); Small gathering cancellation (Closure of restaurants/bars/cafes)
42	Slovakia	2020-03-12	(vii) Travel restriction	Airport restriction (Cancellation of domestic flights); Airport restriction (Airports closed)
42	Slovakia	2020-03-16	(iv) Resource allocation	Emergency response mechanisms (Declare state of emergency)
42	Slovakia	2020-03-16	(vi) Social distancing	Small gathering cancellation (Closure of non-essential shops)
42	Slovakia	2020-03-17	(v) Risk communication	Educate and actively communicate with the public (Information campaign)
42	Slovakia	2020-03-23	(vi) Social distancing	Small gathering cancellation (All non-essential gatherings)
42	Slovakia	2020-03-24	(iii) Healthcare and public health capacity	Enhance laboratory testing capacity (Increase laboratory facilities); Personal protective measures (Mandatory use of masks)
42	Slovakia	2020-03-24	(v) Risk communication	Educate and actively communicate with the public (Guidelines)
42	Slovakia	2020-03-25	(vi) Social distancing	Mass gathering cancellation (Suspension of social services)
42	Slovakia	2020-03-26	(v) Risk communication	Educate and actively communicate with the public (Guidelines)
42	Slovakia	2020-03-27	(iii) Healthcare and public health capacity	Enhance laboratory testing capacity (Increase testing capacity (number tests))
42	Slovakia	2020-03-30	(viii) Returning to normal life	Conditional re-opening of certain shops (horticulture and garden equipment stores, ophthalmic optics, leasing services, bicycle shops and services, haberdashery and meter textiles, paints, varnishes, Hardware Store, collection yards, computer and telecommunication); Conditional re-opening of services (MOT and emission control services, leasing services, bicycle shops and services, notaries and la…
42	Slovakia	2020-04-03	(i) Case identification, contact tracing and related measures	Quarantine (All incomings)
42	Slovakia	2020-04-03	(v) Risk communication	Actively communicate with healthcare professionals (Guidelines); Actively communicate with stakeholders (Guidelines); Educate and actively communicate with the public (Direct advice to vulnerable populations)
42	Slovakia	2020-04-06	(vii) Travel restriction	Border restriction (Entry ban to non-citizens)
42	Slovakia	2020-04-07	(v) Risk communication	Actively communicate with healthcare professionals (Guidelines)
42	Slovakia	2020-04-08	(vii) Travel restriction	Individual movement restrictions (Non-essential movements forbidden)
42	Slovakia	2020-04-09	(v) Risk communication	Actively communicate with healthcare professionals (Guidelines)
42	Slovakia	2020-04-14	(iv) Resource allocation	Crisis management plans (Develop all-of-society and business continuity plans)
42	Slovakia	2020-04-15	(viii) Returning to normal life	Conditional re-opening of educational institutions (Examinations for certain universities)
42	Slovakia	2020-04-16	(iii) Healthcare and public health capacity	Increase in medical supplies and equipment (Respirators); Increase availability of PPE (Protective shields)
42	Slovakia	2020-04-17	(v) Risk communication	Educate and actively communicate with the public (Guidelines)
42	Slovakia	2020-04-20	(iii) Healthcare and public health capacity	Increase availability of PPE (Face masks)
42	Slovakia	2020-04-23	(viii) Returning to normal life	Special relief for movements (Outdoor sport allowed)
42	Slovakia	2020-04-24	(viii) Returning to normal life	Special relief for movements (Segmentation of the population)
42	Slovakia	2020-04-27	(v) Risk communication	Actively communicate with healthcare professionals (Guidelines)
42	Slovakia	2020-04-30	(viii) Returning to normal life	Relaxation of quarantine conditions (For incoming travellers, person with a permanent or temporary residence permit, children <3 yo); Re-opening land border (with Austria)
42	Slovakia	2020-05-06	(viii) Returning to normal life	Conditional re-opening of restaurants (Outdoor gardens in restaurants); Conditional re-opening of certain shops (All shops); Re-opening of touristic sites (); Conditional re-opening of short-term accommodations (); Conditional re-opening of certain shops (Try clothes in shops is allowed); Conditional re-opening of services (Taxi service); Conditional re-opening of services (Rehabilitation service…
42	Slovakia	2020-05-07	(v) Risk communication	Educate and actively communicate with the public (Guidelines)
43	Slovenia	2020-02-29	(v) Risk communication	Travel alert and warning (Warning against travel to and return from high risk areas)
43	Slovenia	2020-03-06	(v) Risk communication	Call for return of nationals living abroad ()
43	Slovenia	2020-03-06	(vi) Social distancing	Measures for special populations (Measures to limit contact to long-term care facilities)
43	Slovenia	2020-03-07	(vi) Social distancing	Mass gathering cancellation (Limit up to 500 persons)
43	Slovenia	2020-03-09	(i) Case identification, contact tracing and related measures	Airport health check (Temperature screening for all passengers); Border health check (Temperature screening)
43	Slovenia	2020-03-09	(iii) Healthcare and public health capacity	Increase availability of PPE (Face masks)
43	Slovenia	2020-03-09	(v) Risk communication	Educate and actively communicate with the public (Encourage self-initiated quarantine); Educate and actively communicate with the public (Answer to questions); Educate and actively communicate with the public (Incoming travellers); Educate and actively communicate with the public (Recommendation for home office); Educate and actively communicate with the public (Guidelines); Educate and actively …
43	Slovenia	2020-03-09	(vi) Social distancing	Closure of educational institutions (Partial closure of universities); Mass gathering cancellation (Limit up to 500 persons)
43	Slovenia	2020-03-10	(vi) Social distancing	Mass gathering cancellation (Limit up to 100 persons)
43	Slovenia	2020-03-10	(vii) Travel restriction	Border restriction (Land border controls); Airport restriction (Landing bans on aircrafts from high risk areas)
43	Slovenia	2020-03-11	(i) Case identification, contact tracing and related measures	Border health check (Test at the border)
43	Slovenia	2020-03-11	(vi) Social distancing	Closure of educational institutions (Partial closure of primary and secondary schools)
43	Slovenia	2020-03-11	(vii) Travel restriction	Border restriction (Entry ban to people from high-risk areas other than China)
43	Slovenia	2020-03-12	(iv) Resource allocation	Emergency response mechanisms (Risk management plan); Crisis management plans (State aid, taxation�and social security)
43	Slovenia	2020-03-13	(iii) Healthcare and public health capacity	Increase healthcare workforce (Exception to work law allowed)
43	Slovenia	2020-03-13	(vi) Social distancing	Measures for special populations (Prisons)
43	Slovenia	2020-03-14	(i) Case identification, contact tracing and related measures	Restricted testing (Patients requiring hospitalization)
43	Slovenia	2020-03-14	(iii) Healthcare and public health capacity	Reduce the burden on health system (Promote self-initiated isolation of people with mild respiratory symptoms)
43	Slovenia	2020-03-14	(iv) Resource allocation	Emergency response mechanisms (Risk management plan); Measures to ensure security of supply (Fixing price for specific protective products)
43	Slovenia	2020-03-15	(iii) Healthcare and public health capacity	Increase availability of PPE (PPE for care facilities for elderly); Increase healthcare workforce (Mobilization of domestic resources for health)
43	Slovenia	2020-03-16	(ii) Environmental measures	Environmental cleaning and disinfection (Taxi)
43	Slovenia	2020-03-16	(iii) Healthcare and public health capacity	Increase patient capacity (Postponement of non-essential care and non-urgent operations in hospitals)
43	Slovenia	2020-03-16	(v) Risk communication	Actively communicate with stakeholders (Recommendations for work safety protocols); Educate and actively communicate with the public (Promote the 2m distance)
43	Slovenia	2020-03-16	(vi) Social distancing	Closure of educational institutions (Complete closure of kindergartens); Closure of educational institutions (Complete closure of primary and secondary schools); Closure of educational institutions (Complete closure of universities); Mass gathering cancellation (Cultural places and events); Mass gathering cancellation (Indoor activities); Small gathering cancellation (Closure of non-essential pub…
43	Slovenia	2020-03-16	(vii) Travel restriction	Public transport restriction (Public transport ban); Airport restriction (Cancellation of international flights)
43	Slovenia	2020-03-19	(i) Case identification, contact tracing and related measures	Border health check (Health screening); Border health check (Health certificate requested)
43	Slovenia	2020-03-19	(v) Risk communication	Educate and actively communicate with the public (Information campaign)
43	Slovenia	2020-03-20	(vi) Social distancing	Mass gathering cancellation (); Small gathering cancellation (All non-essential gatherings)
43	Slovenia	2020-03-20	(vii) Travel restriction	Individual movement restrictions (Non-essential movements forbidden)
43	Slovenia	2020-03-21	(iv) Resource allocation	Crisis management plans (Develop all-of-society and business continuity plans)
43	Slovenia	2020-03-21	(vi) Social distancing	Special measures for certain establishments (Food services)
43	Slovenia	2020-03-23	(iv) Resource allocation	Emergency response mechanisms (Risk management plan)
43	Slovenia	2020-03-24	(iv) Resource allocation	Crisis management plans (Develop all-of-society and business continuity plans)
43	Slovenia	2020-03-25	(v) Risk communication	Educate and actively communicate with the public (Encourage donation for covid19 crisis)
43	Slovenia	2020-03-25	(vii) Travel restriction	Border restriction (Land border controls)
43	Slovenia	2020-03-29	(ii) Environmental measures	Environmental cleaning and disinfection (Frequently touched common surfaces in multi-apartment buildings)
43	Slovenia	2020-03-29	(iv) Resource allocation	Crisis management plans (Develop all-of-society and business continuity plans)
43	Slovenia	2020-03-29	(v) Risk communication	Educate and actively communicate with the public (Encourage hand hygiene)
43	Slovenia	2020-03-30	(iii) Healthcare and public health capacity	Personal protective measures (Mandatory use of masks)
43	Slovenia	2020-03-30	(vi) Social distancing	Measures for special populations (Measures to limit contact to vulnerable populations)
43	Slovenia	2020-03-30	(vii) Travel restriction	Individual movement restrictions (Prohibition of moving out the municipality of residence)
44	Spain	2020-01-31	(i) Case identification, contact tracing and related measures	Quarantine (All incomings from high-risk areas)
44	Spain	2020-02-03	(i) Case identification, contact tracing and related measures	Tracing and tracking (Contact tracking)
44	Spain	2020-02-04	(iv) Resource allocation	Crisis management plans (Risk management plan)
44	Spain	2020-02-12	(vi) Social distancing	Mass gathering cancellation (Conferences, meetings, trade fairs, etc.)
44	Spain	2020-02-25	(i) Case identification, contact tracing and related measures	Enhance detection system (Research and test of suspected cases)
44	Spain	2020-02-25	(v) Risk communication	Educate and actively communicate with the public (Information campaign)
44	Spain	2020-02-25	(vi) Social distancing	Return operation of nationals (Return operation of nationals in China , South Korea, Japan, Singapore, Iran and northern Italy (Lombardy, Veneto, Piedmont, Emilia Romagna))
44	Spain	2020-03-03	(vi) Social distancing	Mass gathering cancellation (Conferences, meetings, trade fairs, etc.); Mass gathering cancellation (Sport events)
44	Spain	2020-03-06	(v) Risk communication	Educate and actively communicate with the public (Encourage public hygiene)
44	Spain	2020-03-09	(v) Risk communication	Educate and actively communicate with the public (Encourage self-initiated quarantine); Educate and actively communicate with the public (Encourage stay at home)
44	Spain	2020-03-09	(vi) Social distancing	Work safety protocols ()
44	Spain	2020-03-11	(vii) Travel restriction	Border restriction (Entry ban to people from high-risk areas other than China)
44	Spain	2020-03-12	(vi) Social distancing	Closure of educational institutions (Partial closure of educational institutions); Measures for special populations (Prisons)
44	Spain	2020-03-12	(vii) Travel restriction	Border restriction (Entry ban to people from high-risk areas other than China)
44	Spain	2020-03-14	(vii) Travel restriction	Individual movement restrictions (Non-essential movements forbidden)
44	Spain	2020-03-15	(iii) Healthcare and public health capacity	Increase availability of PPE (Face masks); Increase healthcare workforce (Mobilization of domestic resources for health)
44	Spain	2020-03-15	(iv) Resource allocation	Emergency response mechanisms (Declare state of emergency)
44	Spain	2020-03-15	(v) Risk communication	Educate and actively communicate with the public ()
44	Spain	2020-03-15	(vi) Social distancing	Small gathering cancellation (Closure of non-essential shops)
44	Spain	2020-03-15	(vii) Travel restriction	National lockdown ()
44	Spain	2020-03-17	(iii) Healthcare and public health capacity	Increase availability of PPE (Face masks); Research (Clinical trials on COVID-19)
44	Spain	2020-03-17	(iv) Resource allocation	Crisis management plans (State aid, taxation�and social security)
44	Spain	2020-03-17	(vi) Social distancing	Closure of educational institutions (Complete closure of all educational institutions)
44	Spain	2020-03-17	(vii) Travel restriction	Border restriction (Entry ban to people from high-risk areas other than China)
44	Spain	2020-03-18	(iii) Healthcare and public health capacity	Increase availability of PPE (Face masks)
44	Spain	2020-03-19	(iii) Healthcare and public health capacity	Increase patient capacity (Medicalise nursing home)
44	Spain	2020-03-21	(iii) Healthcare and public health capacity	Enhance laboratory testing capacity (Increase testing capacity (number tests))
44	Spain	2020-03-21	(iv) Resource allocation	Crisis management plans (Risk management plan)
44	Spain	2020-03-22	(vii) Travel restriction	Non-essential travels forbidden (European Union agrees on temporary restriction on travel)
45	Sweden	2020-02-01	(i) Case identification, contact tracing and related measures	Activate case notification (Covid-19 as a notifiable disease)
45	Sweden	2020-02-17	(v) Risk communication	Travel alert and warning (Warning against travel to and return from high risk areas); Actively communicate with healthcare professionals (Provide documentation)
45	Sweden	2020-02-28	(v) Risk communication	Educate and actively communicate with the public (Answer to questions)
45	Sweden	2020-03-02	(v) Risk communication	Travel alert and warning (Warning against travel to and return from high risk areas)
45	Sweden	2020-03-03	(vii) Travel restriction	Airport restriction (Cancellation of international flights)
45	Sweden	2020-03-04	(i) Case identification, contact tracing and related measures	Enhance detection system (Extended testing)
45	Sweden	2020-03-05	(i) Case identification, contact tracing and related measures	Surveillance (Implement community-based surveillance); Surveillance (Implement sentinel study)
45	Sweden	2020-03-06	(v) Risk communication	Actively communicate with healthcare professionals (Health agencies and emergency healthcare); Travel alert and warning (Warning against travel to and return from high risk areas); Educate and actively communicate with the public ()
45	Sweden	2020-03-09	(i) Case identification, contact tracing and related measures	Enhance detection system (Targeted testing)
45	Sweden	2020-03-10	(iii) Healthcare and public health capacity	Reduce the burden on health system (Promote self-initiated isolation of people with mild respiratory symptoms)
45	Sweden	2020-03-10	(v) Risk communication	Travel alert and warning (Warning against travel to and return from high risk areas); Educate and actively communicate with the public (Encourage self-initiated quarantine)
45	Sweden	2020-03-10	(vi) Social distancing	Measures for special populations (Measures to limit contact to the elderly)
45	Sweden	2020-03-11	(iii) Healthcare and public health capacity	Reduce the burden on health system (Simplification of the health journey)
45	Sweden	2020-03-11	(v) Risk communication	Travel alert and warning (Warning against travel to and return from high risk areas); Educate and actively communicate with the public ()
45	Sweden	2020-03-11	(vi) Social distancing	Mass gathering cancellation (Limit to 500 persons)
45	Sweden	2020-03-12	(v) Risk communication	Actively communicate with healthcare professionals (); Educate and actively communicate with the public ()
45	Sweden	2020-03-13	(i) Case identification, contact tracing and related measures	Restricted testing (Patients with need of hospital care and healthcare staff)
45	Sweden	2020-03-13	(v) Risk communication	Actively communicate with stakeholders (Risk assessment before an event); Educate and actively communicate with the public ()
45	Sweden	2020-03-14	(v) Risk communication	Travel alert and warning (Warning against travel to and return from high risk areas)
45	Sweden	2020-03-15	(iii) Healthcare and public health capacity	Reduce the burden on health system (Simplification of the health journey)
45	Sweden	2020-03-16	(v) Risk communication	Educate and actively communicate with the public (); Educate and actively communicate with the public (Encourage stay at home); Educate and actively communicate with the public (Recommendation for home office)
45	Sweden	2020-03-17	(v) Risk communication	Educate and actively communicate with the public (Promote the 2m distance); Educate and actively communicate with the public ()
45	Sweden	2020-03-18	(v) Risk communication	Educate and actively communicate with the public ()
45	Sweden	2020-03-19	(iii) Healthcare and public health capacity	Increase availability of PPE (Face masks)
45	Sweden	2020-03-19	(v) Risk communication	Travel alert and warning (Warning against travel to and return from high risk areas); Educate and actively communicate with the public ()
45	Sweden	2020-03-19	(vii) Travel restriction	Border restriction (Entry ban to non-citizens)
45	Sweden	2020-03-20	(iii) Healthcare and public health capacity	Case management (Improve hospital organisation to face the crises)
45	Sweden	2020-03-23	(v) Risk communication	Educate and actively communicate with the public (Direct government communication); Educate and actively communicate with the public ()
45	Sweden	2020-03-24	(v) Risk communication	Educate and actively communicate with the public (Safety during sport practice); Educate and actively communicate with the public ()
45	Sweden	2020-03-25	(v) Risk communication	Educate and actively communicate with the public ()
45	Sweden	2020-03-25	(vi) Social distancing	Special measures for certain establishments (Food services)
45	Sweden	2020-03-27	(vi) Social distancing	Mass gathering cancellation (Limit up to 50 persons)
45	Sweden	2020-04-01	(vi) Social distancing	Measures for special populations (Measures to limit contact to hospital patients)
45	Sweden	2020-04-02	(iv) Resource allocation	Crisis management plans (State aid, taxation�and social security)
45	Sweden	2020-04-02	(vii) Travel restriction	Public transport restriction (Train restriction)
45	Sweden	2020-04-06	(vii) Travel restriction	Airport restriction (Cancellation of international flights)
45	Sweden	2020-04-07	(v) Risk communication	Educate and actively communicate with the public (Discourage non-essential travels)
45	Sweden	2020-04-13	(iii) Healthcare and public health capacity	Increase patient capacity (Increase ICU capacity)
46	Switzerland	2020-01-29	(i) Case identification, contact tracing and related measures	Activate case notification (Covid-19 as a notifiable disease)
46	Switzerland	2020-02-25	(i) Case identification, contact tracing and related measures	Quarantine (Contact persons); Tracing and tracking (Contact tracking)
46	Switzerland	2020-02-28	(vi) Social distancing	Mass gathering cancellation (Limit up to 1000 persons)
46	Switzerland	2020-03-01	(iii) Healthcare and public health capacity	Reduce the burden on health system (Promote self-initiated isolation of people with mild respiratory symptoms)
46	Switzerland	2020-03-01	(v) Risk communication	Educate and actively communicate with the public (Answer to questions); Educate and actively communicate with the public (Encourage hand hygiene); Educate and actively communicate with the public (Respiratory etiquette)
46	Switzerland	2020-03-02	(v) Risk communication	Educate and actively communicate with the public (Encourage hand hygiene); Educate and actively communicate with the public (Encourage to call before medical visit); Educate and actively communicate with the public (Encourage public hygiene)
46	Switzerland	2020-03-05	(v) Risk communication	Educate and actively communicate with the public (Promote the 2m distance); Travel alert and warning (Warning against travel to and return from high risk areas)
46	Switzerland	2020-03-05	(vi) Social distancing	Measures for special populations (Measures to limit contact to the elderly)
46	Switzerland	2020-03-09	(vi) Social distancing	Return operation of nationals (Return operation of nationals in North Korea)
46	Switzerland	2020-03-10	(v) Risk communication	Travel alert and warning (Warning against travel to and return from high risk areas)
46	Switzerland	2020-03-12	(vi) Social distancing	Mass gathering cancellation (Sport events); Return operation of nationals (Return operation of nationals on the Grand Princess cruise ship)
46	Switzerland	2020-03-13	(v) Risk communication	Actively communicate with healthcare professionals (Health agencies and emergency healthcare); Travel alert and warning (Warning against travel to and return from high risk areas)
46	Switzerland	2020-03-13	(vi) Social distancing	Mass gathering cancellation (Limit up to 100 persons); Mass gathering cancellation (Outdoor activities); Small gathering cancellation ()
46	Switzerland	2020-03-13	(vii) Travel restriction	Border restriction (Entry ban to people from high-risk areas other than China)
46	Switzerland	2020-03-16	(iii) Healthcare and public health capacity	Personal protective measures (Mandatory use of masks)
46	Switzerland	2020-03-16	(v) Risk communication	Call for return of nationals living abroad ()
46	Switzerland	2020-03-16	(vi) Social distancing	Closure of educational institutions (Complete closure of primary and secondary schools); Closure of educational institutions (Complete closure of all educational institutions)
46	Switzerland	2020-03-16	(vii) Travel restriction	Border restriction (Entry ban to people from high-risk areas other than China)
46	Switzerland	2020-03-17	(iii) Healthcare and public health capacity	Increase patient capacity (Postponement of non-essential care and non-urgent operations in hospitals)
46	Switzerland	2020-03-17	(iv) Resource allocation	Emergency response mechanisms (Risk management plan)
46	Switzerland	2020-03-17	(v) Risk communication	Educate and actively communicate with the public (Encourage stay at home)
46	Switzerland	2020-03-17	(vi) Social distancing	Mass gathering cancellation (Conferences, meetings, trade fairs, etc.); Mass gathering cancellation (Cultural places and events); Mass gathering cancellation (Festivals, faith-based events); Mass gathering cancellation (Sport events); Measures for special populations (); Mass gathering cancellation (Closure of non-essential public places); Small gathering cancellation (Closure of non-essential sh…
46	Switzerland	2020-03-18	(vii) Travel restriction	Airport restriction (Some airports dedicated to receive international flights)
46	Switzerland	2020-03-19	(v) Risk communication	Call for return of nationals living abroad (Smartphone app developed to get government support); Educate and actively communicate with the public (Encourage self-initiated quarantine)
46	Switzerland	2020-03-19	(vii) Travel restriction	Border restriction (Entry ban to people from high-risk areas other than China)
46	Switzerland	2020-03-20	(v) Risk communication	Educate and actively communicate with the public (Information campaign); Travel alert and warning (Warning against travel to and return from high risk areas)
46	Switzerland	2020-03-21	(iii) Healthcare and public health capacity	Increase healthcare workforce (Mobilization of domestic resources for health); Increase patient capacity (Postponement of non-essential care and non-urgent operations in hospitals)
46	Switzerland	2020-03-21	(vi) Social distancing	Measures for special populations (Mandatory home office); Measures for special populations (More exposed professionals (not healthcare)); Return operation of nationals (Return operation of nationals in Brazil); Return operation of nationals (Return operation of nationals in Morocco); Return operation of nationals (Return operation of nationals in different countries (pupils on exchange)); Small g…
46	Switzerland	2020-03-21	(vii) Travel restriction	Border restriction (Entry ban to people from high-risk areas other than China)
46	Switzerland	2020-03-23	(vi) Social distancing	Return operation of nationals (Return operation of nationals in Costa Rica)
46	Switzerland	2020-03-24	(vi) Social distancing	Return operation of nationals (Return operation of nationals in Peru, Colombia)
47	Syrian Arab Republic	2020-01-25	(i) Case identification, contact tracing and related measures	Border health check (Temperature screening)
47	Syrian Arab Republic	2020-02-20	(iii) Healthcare and public health capacity	Increase availability of PPE (Face masks)
47	Syrian Arab Republic	2020-02-23	(iii) Healthcare and public health capacity	Increase healthcare workforce (Train medical staff specially for covid-19)
47	Syrian Arab Republic	2020-03-01	(vii) Travel restriction	Border restriction (Entry ban to people from high-risk areas other than China)
47	Syrian Arab Republic	2020-03-08	(vii) Travel restriction	Border restriction (Travel ban to high-risk areas)
47	Syrian Arab Republic	2020-03-09	(vii) Travel restriction	Airport restriction (Landing bans on aircrafts from high risk areas)
47	Syrian Arab Republic	2020-03-14	(i) Case identification, contact tracing and related measures	Isolation of cases ()
47	Syrian Arab Republic	2020-03-14	(vi) Social distancing	Closure of educational institutions (Complete closure of kindergartens); Closure of educational institutions (Complete closure of primary and secondary schools); Closure of educational institutions (Complete closure of universities); Mass gathering cancellation (Cultural places and events); Mass gathering cancellation (Sport events); Small gathering cancellation (Closure of restaurants/bars/cafes…
47	Syrian Arab Republic	2020-03-15	(ii) Environmental measures	Environmental cleaning and disinfection (Public Transport)
47	Syrian Arab Republic	2020-03-20	(v) Risk communication	Educate and actively communicate with the public (Encourage self-initiated quarantine)
47	Syrian Arab Republic	2020-03-21	(v) Risk communication	Educate and actively communicate with the public (Answer to questions)
47	Syrian Arab Republic	2020-03-22	(i) Case identification, contact tracing and related measures	Isolation of cases ()
47	Syrian Arab Republic	2020-03-22	(iii) Healthcare and public health capacity	Enhance laboratory testing capacity (Increase testing capacity (number tests))
47	Syrian Arab Republic	2020-03-22	(vi) Social distancing	Small gathering cancellation ()
47	Syrian Arab Republic	2020-03-23	(vii) Travel restriction	Border restriction (Land borders closed)
47	Syrian Arab Republic	2020-03-25	(vii) Travel restriction	Individual movement restrictions (Curfew)
48	Thailand	2020-01-03	(i) Case identification, contact tracing and related measures	Airport health check (Temperature screening for passengers from China); Surveillance (Implement community-based surveillance)
48	Thailand	2020-01-07	(iii) Healthcare and public health capacity	Increase isolation and quarantine facilities (One hospital)
48	Thailand	2020-01-07	(v) Risk communication	Travel alert and warning (Warning against travel to and return from high risk areas)
48	Thailand	2020-01-29	(v) Risk communication	Educate and actively communicate with the public (Encourage hand hygiene); Educate and actively communicate with the public (Respiratory etiquette); Educate and actively communicate with the public ()
48	Thailand	2020-02-11	(vii) Travel restriction	Port and ship restriction (Deny entry to boats with more than 100 passengers)
48	Thailand	2020-02-17	(vii) Travel restriction	Border restriction (Entry ban to people from high-risk areas other than China)
48	Thailand	2020-02-18	(i) Case identification, contact tracing and related measures	Airport health check (Temperature screening for passengers from high-risk areas other than China)
48	Thailand	2020-02-18	(iii) Healthcare and public health capacity	Enhance laboratory testing capacity (Decrease time between test and result); Enhance laboratory testing capacity (Increase laboratory facilities)
48	Thailand	2020-02-18	(v) Risk communication	Educate and actively communicate with the public (Encourage hand hygiene); Educate and actively communicate with the public (Respiratory etiquette)
48	Thailand	2020-02-21	(i) Case identification, contact tracing and related measures	Airport health check (Temperature screening for passengers from high-risk areas other than China)
48	Thailand	2020-02-25	(vi) Social distancing	Mass gathering cancellation (Sport events)
48	Thailand	2020-02-26	(i) Case identification, contact tracing and related measures	Activate case notification (Covid-19 as a notifiable disease)
48	Thailand	2020-02-28	(vii) Travel restriction	Airport restriction (Cancellation of international flights)
48	Thailand	2020-02-29	(vi) Social distancing	Mass gathering cancellation (Closure of non-essential public places)
48	Thailand	2020-03-01	(v) Risk communication	Educate and actively communicate with the public (Encourage self-initiated quarantine)
48	Thailand	2020-03-01	(vi) Social distancing	Mass gathering cancellation (Sport events)
48	Thailand	2020-03-02	(vi) Social distancing	Mass gathering cancellation (Sport events)
48	Thailand	2020-03-03	(vi) Social distancing	Mass gathering cancellation (Conferences, meetings, trade fairs, etc.)
48	Thailand	2020-03-04	(vi) Social distancing	Mass gathering cancellation (Sport events)
48	Thailand	2020-03-05	(i) Case identification, contact tracing and related measures	Airport health check (Health certificate requested); Surveillance (Implement community-based surveillance); Quarantine (All incomings from high-risk areas)
48	Thailand	2020-03-05	(iv) Resource allocation	Crisis management plans (Risk management plan)
48	Thailand	2020-03-05	(vi) Social distancing	Mass gathering cancellation (Festivals, faith-based events)
48	Thailand	2020-03-08	(v) Risk communication	Travel alert and warning (Warning against travel to and return from high risk areas)
48	Thailand	2020-03-11	(i) Case identification, contact tracing and related measures	Airport health check (Health certificate requested)
48	Thailand	2020-03-12	(i) Case identification, contact tracing and related measures	Tracing and tracking (Tracking and monitoring foreign tourists)
48	Thailand	2020-03-16	(iii) Healthcare and public health capacity	Increase availability of PPE (Face masks); Increase healthcare workforce (Mobilization of domestic resources for health); Increase patient capacity (Beds)
48	Thailand	2020-03-16	(iv) Resource allocation	Measures to ensure security of supply (Fixing price for specific protective products)
48	Thailand	2020-03-16	(v) Risk communication	Educate and actively communicate with the public (Respiratory etiquette)
48	Thailand	2020-03-16	(vi) Social distancing	Mass gathering cancellation (Cultural places and events); Mass gathering cancellation (Festivals, faith-based events)
48	Thailand	2020-03-19	(i) Case identification, contact tracing and related measures	Airport health check (Health certificate requested)
48	Thailand	2020-03-21	(vii) Travel restriction	Airport restriction (Cancellation of international flights)
48	Thailand	2020-03-26	(iv) Resource allocation	Emergency response mechanisms (Declare state of emergency); Emergency laws (Transfer the executive power of all ministers to Prime Minister)
48	Thailand	2020-03-29	(iv) Resource allocation	Measures to ensure security of supply (Prohibition of the hoarding of goods); Emergency laws (Against dissemination of fake news); Police and army interventions (To enforce lockdown)
48	Thailand	2020-03-29	(v) Risk communication	Actively communicate with healthcare professionals (Recommend to prepare to receive patients); Actively communicate with stakeholders (Encourage disinfection of the environment); Actively communicate with stakeholders (Encourage use of masks); Actively communicate with stakeholders (Encourage hand hygiene); Actively communicate with stakeholders (Promote the 2m distance); Actively communicate wit…
48	Thailand	2020-03-29	(vi) Social distancing	Mass gathering cancellation (Outdoor activities); Mass gathering cancellation (Cultural places and events); Small gathering cancellation (Closure of restaurants/bars/cafes); Mass gathering cancellation (Indoor activities); Mass gathering cancellation (Place of worship); Mass gathering cancellation (Markets); Small gathering cancellation (All non-essential gatherings); Measures for special populat…
48	Thailand	2020-03-29	(vii) Travel restriction	National lockdown ()
48	Thailand	2020-04-24	(iv) Resource allocation	Emergency response mechanisms (Risk management plan)
48	Thailand	2020-05-01	(iv) Resource allocation	Emergency response mechanisms (Declare state of emergency)
49	The United Kingdom	2020-01-22	(i) Case identification, contact tracing and related measures	Airport health check (Specific health channel for travellers)
49	The United Kingdom	2020-01-22	(v) Risk communication	Educate and actively communicate with the public (Information campaign)
49	The United Kingdom	2020-01-27	(v) Risk communication	Educate and actively communicate with the public (Direct advice to vulnerable populations)
49	The United Kingdom	2020-01-28	(v) Risk communication	Educate and actively communicate with the public (Discourage non-essential travels)
49	The United Kingdom	2020-01-29	(i) Case identification, contact tracing and related measures	Surveillance (Implement community-based surveillance)
49	The United Kingdom	2020-01-30	(v) Risk communication	Educate and actively communicate with the public (Encourage hand hygiene); Educate and actively communicate with the public (Encourage self-initiated quarantine); Educate and actively communicate with the public (Statement on the country level alert)
49	The United Kingdom	2020-01-31	(i) Case identification, contact tracing and related measures	Tracing and tracking (Case tracking)
49	The United Kingdom	2020-01-31	(vi) Social distancing	Return operation of nationals (Return operation of nationals in Wuhan and/or Hubei)
49	The United Kingdom	2020-02-03	(iii) Healthcare and public health capacity	Research (Vaccine and antiviral development)
49	The United Kingdom	2020-02-03	(v) Risk communication	Educate and actively communicate with the public (Respiratory etiquette); Educate and actively communicate with the public (Encourage hand hygiene)
49	The United Kingdom	2020-02-07	(iii) Healthcare and public health capacity	Enhance laboratory testing capacity (Increase laboratory facilities)
49	The United Kingdom	2020-02-09	(vi) Social distancing	Return operation of nationals (Return operation of nationals in Wuhan and/or Hubei)
49	The United Kingdom	2020-02-10	(iii) Healthcare and public health capacity	Increase isolation and quarantine facilities (Three facilities)
49	The United Kingdom	2020-02-10	(iv) Resource allocation	Emergency laws (Enacting compulsory quarantine for suspected cases and cases); Emergency laws (Enacting restrictions and requirements in the context of covid-19)
49	The United Kingdom	2020-02-22	(vi) Social distancing	Return operation of nationals (Return operation of nationals on the Diamond Princess cruise ship)
49	The United Kingdom	2020-02-26	(i) Case identification, contact tracing and related measures	Surveillance (Hospital-based severe acute respiratory infection (SARI) surveillance)
49	The United Kingdom	2020-03-02	(iv) Resource allocation	Provide international help (Donate medical equipment)
49	The United Kingdom	2020-03-03	(v) Risk communication	Educate and actively communicate with the public (Communicate about the state of the country); Educate and actively communicate with the public (Encourage hand hygiene)
49	The United Kingdom	2020-03-04	(iv) Resource allocation	Crisis management plans (Develop all-of-society and business continuity plans)
49	The United Kingdom	2020-03-05	(i) Case identification, contact tracing and related measures	Activate case notification (Covid-19 as a notifiable disease)
49	The United Kingdom	2020-03-06	(iii) Healthcare and public health capacity	Research (Vaccine and antiviral development)
49	The United Kingdom	2020-03-09	(iv) Resource allocation	Emergency response mechanisms (Risk management plan)
49	The United Kingdom	2020-03-11	(iv) Resource allocation	Provide international help (Funding to support global efforts)
49	The United Kingdom	2020-03-11	(v) Risk communication	Educate and actively communicate with the public (Direct government communication)
49	The United Kingdom	2020-03-11	(vi) Social distancing	Return operation of nationals (Return operation of nationals on the Grand Princess cruise ship)
49	The United Kingdom	2020-03-12	(v) Risk communication	Educate and actively communicate with the public (Direct advice to vulnerable populations); Educate and actively communicate with the public (Statement on the country level alert); Educate and actively communicate with the public (Encourage self-initiated quarantine)
49	The United Kingdom	2020-03-13	(v) Risk communication	Actively communicate with stakeholders (Guidelines); Travel alert and warning (Warning against travel to and return from high risk areas)
49	The United Kingdom	2020-03-13	(vi) Social distancing	Mass gathering cancellation (Elections postponed)
49	The United Kingdom	2020-03-15	(v) Risk communication	Educate and actively communicate with the public (Information campaign)
49	The United Kingdom	2020-03-16	(iv) Resource allocation	Crisis management plans (State aid, taxation�and social security)
49	The United Kingdom	2020-03-16	(v) Risk communication	Actively communicate with stakeholders (Guidelines); Actively communicate with stakeholders (Direct government communication)
49	The United Kingdom	2020-03-17	(iii) Healthcare and public health capacity	Personal protective measures (Enhance hand hygiene)
49	The United Kingdom	2020-03-17	(iv) Resource allocation	Crisis management plans (Develop all-of-society and business continuity plans); Emergency response mechanisms (Risk management plan); Emergency laws (Law to ease the passing of laws)
49	The United Kingdom	2020-03-17	(v) Risk communication	Educate and actively communicate with the public (Discourage non-essential travels)
49	The United Kingdom	2020-03-17	(vi) Social distancing	Small gathering cancellation (Closure of restaurants/bars/cafes)
49	The United Kingdom	2020-03-18	(iv) Resource allocation	Crisis management plans (State aid, taxation�and social security)
49	The United Kingdom	2020-03-18	(v) Risk communication	Call for return of nationals living abroad (Tourists in high-risk areas)
49	The United Kingdom	2020-03-19	(iii) Healthcare and public health capacity	Reduce the burden on health system (Simplification of the health journey)
49	The United Kingdom	2020-03-19	(iv) Resource allocation	Crisis management plans (State aid, taxation�and social security); Police and army interventions (To support the population); Crisis management plans (Develop all-of-society and business continuity plans)
49	The United Kingdom	2020-03-20	(vi) Social distancing	Mass gathering cancellation (Cultural places and events); Small gathering cancellation (Closure of restaurants/bars/cafes); Closure of educational institutions (Complete closure of primary and secondary schools)
49	The United Kingdom	2020-03-21	(v) Risk communication	Educate and actively communicate with the public (Direct advice to vulnerable populations)
49	The United Kingdom	2020-03-21	(vi) Social distancing	Mass gathering cancellation (Indoor activities)
49	The United Kingdom	2020-03-23	(iii) Healthcare and public health capacity	Research (Vaccine trials on COVID-19)
49	The United Kingdom	2020-03-23	(iv) Resource allocation	Police and army interventions (To enforce social distancing)
49	The United Kingdom	2020-03-23	(v) Risk communication	Educate and actively communicate with the public (Promote the 2m distance)
49	The United Kingdom	2020-03-23	(vi) Social distancing	Mass gathering cancellation (Complete prohibition of gathering); Small gathering cancellation (Closure of non-essential shops)
49	The United Kingdom	2020-03-23	(vii) Travel restriction	Individual movement restrictions (Non-essential movements forbidden)
49	The United Kingdom	2020-03-24	(iv) Resource allocation	Crisis management plans (State aid, taxation�and social security)
49	The United Kingdom	2020-03-24	(v) Risk communication	Educate and actively communicate with the public (Information campaign)
49	The United Kingdom	2020-03-25	(iii) Healthcare and public health capacity	Increase healthcare workforce (Ease transport of health workers)
49	The United Kingdom	2020-03-25	(v) Risk communication	Educate and actively communicate with the public (Answer to questions)
49	The United Kingdom	2020-03-27	(iii) Healthcare and public health capacity	Enhance laboratory testing capacity (Increase testing capacity (number tests))
49	The United Kingdom	2020-03-29	(iv) Resource allocation	The government provide assistance to vulnerable populations (The government provides food assistance)
49	The United Kingdom	2020-03-31	(v) Risk communication	Actively communicate with stakeholders (Guidelines)
49	The United Kingdom	2020-04-02	(iv) Resource allocation	Crisis management plans (Financial aid for health system)
49	The United Kingdom	2020-04-08	(vi) Social distancing	Return operation of nationals (Return operation of nationals in India)
49	The United Kingdom	2020-04-13	(iv) Resource allocation	Crisis management plans (Financial aid for health system)
49	The United Kingdom	2020-04-17	(vi) Social distancing	Return operation of nationals (Return operation of nationals in India); Return operation of nationals (Return operation of nationals in Bangladesh)
49	The United Kingdom	2020-04-17	(vii) Travel restriction	Non-essential travels forbidden (To France)
49	The United Kingdom	2020-04-20	(iii) Healthcare and public health capacity	Enhance laboratory testing capacity (Increase laboratory facilities)
49	The United Kingdom	2020-04-22	(iii) Healthcare and public health capacity	Enhance laboratory testing capacity (Increase laboratory facilities)
49	The United Kingdom	2020-04-22	(vi) Social distancing	Return operation of nationals (Return operation of nationals on international cruise)
49	The United Kingdom	2020-04-23	(i) Case identification, contact tracing and related measures	Enhance detection system (Targeted testing)
49	The United Kingdom	2020-04-24	(iv) Resource allocation	Crisis management plans (State aid, taxation�and social security)
49	The United Kingdom	2020-04-24	(vi) Social distancing	Return operation of nationals (Return operation of nationals in New Zealand)
49	The United Kingdom	2020-04-26	(i) Case identification, contact tracing and related measures	Enhance detection system (Targeted testing)
49	The United Kingdom	2020-04-28	(i) Case identification, contact tracing and related measures	Enhance detection system (Research and test of suspected cases)
49	The United Kingdom	2020-04-28	(vi) Social distancing	Return operation of nationals (Return operation of nationals in Philppines); Return operation of nationals (Return operation of nationals in Nigeria)
49	The United Kingdom	2020-04-30	(vi) Social distancing	Return operation of nationals (Return operation of nationals in Pakistan)
49	The United Kingdom	2020-05-07	(iv) Resource allocation	Crisis management plans (State aid, taxation�and social security)
49	The United Kingdom	2020-05-07	(vi) Social distancing	Return operation of nationals (Return operation of nationals in Guyana); Return operation of nationals (Return operation of nationals in Jamaica)
50	United States of America	2020-01-29	(iv) Resource allocation	Emergency response mechanisms (Risk management plan)
50	United States of America	2020-02-02	(i) Case identification, contact tracing and related measures	Airport health check (Temperature screening for passengers from China); Quarantine (Nationals who travelled to at risk areas)
50	United States of America	2020-02-02	(iv) Resource allocation	Emergency response mechanisms (Declare state of emergency)
50	United States of America	2020-03-01	(iv) Resource allocation	Emergency response mechanisms (Declare state of emergency)
50	United States of America	2020-03-02	(vii) Travel restriction	Border restriction (Entry ban to people with a travel history to China); Border restriction (Entry ban to people from high-risk areas other than China)
50	United States of America	2020-03-06	(iv) Resource allocation	Crisis management plans (Repurpose government plans)
50	United States of America	2020-03-07	(vii) Travel restriction	Port and ship restriction (Measures to limit contact to high risk populations); Airport restriction (Measures to limit contact to high risk populations)
50	United States of America	2020-03-13	(i) Case identification, contact tracing and related measures	Quarantine (All incomings from high-risk areas)
50	United States of America	2020-03-13	(vii) Travel restriction	Border restriction (Entry ban to people from high-risk areas other than China); Airport restriction (Some airports dedicated to receive international flights)
50	United States of America	2020-03-18	(iv) Resource allocation	Crisis management plans (Develop all-of-society and business continuity plans)
50	United States of America	2020-03-27	(iii) Healthcare and public health capacity	Increase availability of PPE (Increase domestic production of PPE); Increase in medical supplies and equipment (Support businesses producing medical equipment)
50	United States of America	2020-03-27	(iv) Resource allocation	Emergency response mechanisms (Risk management plan)
50	United States of America	2020-04-04	(v) Risk communication	Educate and actively communicate with the public (Respiratory etiquette)
